# Supplementary material for: Oak displays common local but specific distant gene regulation responses to different mycorrhizal fungi
Source: BMC Genomics. 2020 Jun 12;21:399. doi: 10.1186/s12864-020-06806-5 (PMC7291512; doi:10.1186/s12864-020-06806-5)
Supplement: Supplementary file 3 — Additional file 3:Table S1. List of the differentially expressed genes in colonized roots for L. bicolor and P. involutus. [file 12864_2020_6806_MOESM3_ESM.xlsx]

## Sheet: DEGs for Laccaria bicolor
Gene	log2FC	FDR	IPR annotation
335916	15.4971	1.28e-17	Clitocypin cysteine proteinase inhibitor
388224	12.8587	2.96e-18	LbMiSSP8
251630	11.6933	3.13e-16	Adenylylsulphate kinase
475510	11.6617	9.37e-18	No homolog
293826	11.6022	6.02e-19	Clitocypin cysteine proteinase inhibitor
326016	11.3466	3.09e-19	Clitocypin cysteine proteinase inhibitor
331747	11.1237	2.96e-18	Ammonium transporter
596686	10.8861	3.58e-12	No homolog
299838	10.482	8.93e-18	Carbonic anhydrase 2
674406	9.95135	6.23e-18	Extracellular membrane protein CFEM domain
332226	9.83403	6.55e-18	LbMiSSP17 mycorrhiza-induced CFEM domain-containing protein
298595	9.76586	1.37e-13	LbMiSSP7
583480	9.08873	2.27e-06	Small cysteine-rich protein
697826	8.87406	2.21e-16	Beta-1,6-N-acetylglucosaminyltransferase
475716	8.38581	5.85e-18	No homolog
670212	8.17867	1.77e-18	Forkhead-associated protein
607227	8.13784	1.69e-18	No homolog
326015	8.07645	1.96e-15	Clitocypin cysteine proteinase inhibitor
611988	7.73327	3.09e-18	No homolog
304779	7.70366	1.34e-07	LbMiSSP11.4
453691	7.69516	3.96e-16	No homolog
335185	7.54458	1.47e-15	Zinc dependent metalloprotease mycorrhiza induced
479388	7.52913	1.31e-11	No homolog
688764	7.41112	2.96e-18	No homolog
591954	7.38361	0.000403371	No homolog
298947	7.13168	7.07e-16	Major facilitator superfamily transporter MFS-1
305233	7.12348	3.09e-18	No homolog
603166	7.05305	4.42e-15	Gluconate transport-inducing protein
661527	6.93871	4.6e-13	Carbohydrate-Binding Module Family 52 protein
660316	6.86783	8.38e-12	No homolog
313221	6.83711	1.69e-18	Ammonium transporter
295829	6.71678	9.67e-18	No homolog
661316	6.6716	4.2e-17	No homolog
309733	6.52757	2.48e-17	Glutamate dehydrogenase
674196	6.49462	1.69e-18	No homolog
334759	6.48174	3.67e-07	LbMiSSP7.61
695441	6.26407	4.2e-17	Per1-like protein
591076	6.24213	6.92e-17	No homolog
442321	6.22014	1.93e-07	Casein kinase II regulatory subunit
689479	6.13481	4.47e-10	No homolog
689806	6.04324	2.62e-08	No homolog
698715	6.04324	2.62e-08	No homolog
705715	6.03052	6.71e-17	Peptidyl-prolyl cis-trans isomerase FKBP-type
689495	6.01512	1.31e-12	No homolog
292386	5.98709	4.68e-13	Ricin B lectin mycorrhiza induced
486416	5.83737	3.09e-18	No homolog
293300	5.82332	3.44e-14	No homolog
310367	5.75483	7.9e-05	No homolog
307960	5.72305	1.24e-07	No homolog
382297	5.71434	1.05e-14	Clitocypin cysteine proteinase inhibitor
620058	5.70097	4.74e-15	Ferric reductase-like transmembrane component
483992	5.69114	0.000130362	No homolog
304780	5.62152	4.46e-07	No homolog
399683	5.57295	1.86e-16	No homolog
442699	5.47337	0.000163775	No homolog
445573	5.42641	1.32e-13	Ferredoxin superfamily
620050	5.42196	7.61e-14	No homolog
596557	5.41977	1.45e-14	Ferric reductase-like transmembrane component, N-terminal
295380	5.40708	1.89e-13	No homolog
682114	5.3381	4.69e-16	Chaperonin Cpn61
442707	5.32083	5.12e-09	Double-stranded RNA binding
333263	5.32048	3.76e-09	Major facilitator superfamily MFS-1
298941	5.30415	1.65e-10	Major facilitator superfamily MFS-1
330560	5.1916	1.96e-15	No homolog
328635	5.18409	1.61e-06	Phosphopantetheine attachment site
393581	5.16616	3.7e-16	Cytochrome P450
573896	5.139	6.92e-17	Major facilitator superfamily MFS-1
325789	5.13545	0.00528005	No homolog
576587	5.10288	0.000102434	No homolog
596267	5.05574	1.93e-17	No homolog
305352	4.99697	1.73e-17	Sugar transporter
487565	4.99173	1.93e-11	Zinc finger, C2H2-type
394202	4.98981	1.5e-08	Protein kinase
489265	4.98465	6.75e-10	No homolog
487409	4.97275	1.73e-09	No homolog
298431	4.93899	1.04e-16	No homolog
447600	4.90308	1.88e-09	No homolog
446883	4.88769	2.27e-10	Major facilitator superfamily MFS-1
473872	4.8173	1.12e-16	Sugar transporter
681920	4.78441	1.46e-14	No homolog
291348	4.76125	5.89e-14	Nitrite and sulphite reductase iron-sulphur/siroheme-binding site
696930	4.74044	5.86e-17	No homolog
309920	4.58318	8.87e-16	Protein kinase
296042	4.57535	1.76e-13	No homolog
254042	4.51106	1.18e-12	Major facilitator superfamily MFS-1
328665	4.49479	1.29e-08	No homolog
688932	4.47046	1.7e-14	No homolog
701410	4.46902	2.91e-16	No homolog
308312	4.45101	4.07e-15	Polysaccharide deacetylase
318937	4.41596	2.76e-14	FAD linked oxidase
446900	4.40338	2.19e-06	Ras GTPase
552049	4.38489	1.1e-14	No homolog
254066	4.3362	3.85e-13	Cytochrome b5
612169	4.31395	0.00384587	No homolog
460233	4.30555	5.95e-15	Sugar transporter
313247	4.29778	3.54e-10	Allergen V5/Tpx-1 related
600246	4.29625	2.97e-06	No homolog
667851	4.28355	2.43e-13	No homolog
590309	4.27756	0.00110369	No homolog
671915	4.26406	1.06e-14	No homolog
651648	4.26252	4.81e-11	No homolog
645526	4.23819	8.05e-16	No homolog
334862	4.23576	6.2e-11	Allergen V5/Tpx-1 related
484214	4.22615	1.34e-07	Phosphopantetheine attachment site
657913	4.21307	4.65e-16	No homolog
584075	4.20818	7.29e-13	No homolog
382456	4.20012	1.58e-14	Amine oxidase
297969	4.19319	5.64e-13	No homolog
620265	4.18721	8.72e-16	No homolog
584511	4.16382	1.62e-13	No homolog
687233	4.16322	1.37e-07	Phosphopantetheine attachment site
466429	4.15638	9.07e-15	Aromatic-ring hydroxylase
298185	4.14092	9.27e-11	No homolog
604520	4.12723	1.17e-07	Lipase, class 3
657980	4.12602	5.72e-12	No homolog
307944	4.08845	1.15e-14	Cation efflux protein
315239	4.08305	4.64e-08	No homolog
465920	4.06671	1.27e-13	No homolog
312226	4.04167	1.23e-10	No homolog
708050	4.02219	2.01e-14	No homolog
612983	4.00771	4.52e-13	Glycoside hydrolase, family 28
466907	3.99458	3.76e-16	Glycoside hydrolase, catalytic core superfamily
579366	3.99074	3.78e-10	Fungal transcriptional regulatory protein
697183	3.97427	1.52e-13	No homolog
388087	3.95354	8.82e-05	No homolog
678092	3.93966	4.08e-05	No homolog
393687	3.91166	3.95e-15	Major facilitator superfamily MFS-1
698723	3.89446	6.8e-15	Major facilitator superfamily MFS-1
623471	3.88946	3.75e-11	Adenylylsulphate kinase, C-terminal
304575	3.8852	7.44e-06	No homolog
484627	3.88425	4.44e-09	No homolog
387873	3.88218	1.62e-10	No homolog
620168	3.87628	2.67e-05	No homolog
445975	3.86841	0.00181683	WD40 repeat
445965	3.86261	1.33e-15	Short-chain dehydrogenase/reductase SDR
247310	3.8602	2.69e-14	Glycosyl hydrolase, family 13
483859	3.85632	1.03e-08	No homolog
250962	3.84923	1.72e-10	Major facilitator superfamily MFS-1
483561	3.84454	0.00399075	No homolog
485901	3.80093	9.54e-13	Major facilitator superfamily MFS-1
334383	3.79992	1.05e-07	No homolog
665393	3.79486	4.39e-13	3'-5' exonuclease
386551	3.76893	1.26e-13	Cytochrome P450
677598	3.76893	2.78e-13	Major facilitator superfamily MFS-1
466494	3.76497	1.85e-06	BTB/POZ fold superfamily
482339	3.76022	1.25e-11	No homolog
477056	3.73895	2.23e-09	G protein alpha subunit, helical insertion
308027	3.73411	3.22e-11	Fungal pheromone STE3 GPCR
303536	3.73398	1.8e-12	No homolog
479532	3.71892	1.27e-08	No homolog
316028	3.71778	8.56e-09	No homolog
685932	3.71526	9.07e-15	No homolog
457749	3.70842	6.18e-11	No homolog
617497	3.69886	1.11e-06	No homolog
393120	3.69861	5.39e-11	Terpenoid synthase superfamily
695050	3.69085	1.03e-08	No homolog
680204	3.68257	1.12e-14	SET
584562	3.68064	3.22e-13	von Willebrand factor, type A
601534	3.67562	0.00014091	Kinesin light chain
298392	3.67521	3.65e-11	No homolog
242566	3.66822	5.74e-13	Glycosyl transferase, family 8
399579	3.66501	0.000372254	Fungal mating-type pheromone
486563	3.65725	1.44e-07	No homolog
399708	3.63597	1.51e-12	von Willebrand factor, type A
395214	3.62771	8.03e-07	Basic leucine zipper
297629	3.62059	1.09e-07	No homolog
444358	3.59619	2.38e-05	No homolog
619910	3.58362	1.95e-07	Beta-glucan synthesis-associated, SKN3
488759	3.57391	7.8e-10	Acetate and butyrate kinase
332511	3.57167	1.46e-07	No homolog
295613	3.56774	1.16e-10	No homolog
452465	3.56672	0.000542993	No homolog
586633	3.56656	1.54e-13	Major facilitator superfamily MFS-1
308153	3.55637	2.52e-09	G protein alpha subunit, helical insertion
304485	3.54969	8.42e-13	No homolog
701411	3.53513	2.54e-15	No homolog
705959	3.53299	1.74e-10	No homolog
699360	3.5232	9.72e-15	Ribosomal RNA methyltransferase RrmJ/FtsJ
307719	3.51426	8.73e-15	Glycosyl transferase, family 35
704573	3.50074	2.87e-15	No homolog
609109	3.49172	8.73e-15	No homolog
302288	3.48735	7.73e-12	No homolog
185716	3.4744	8.82e-12	Fungal fruit body lectin
307294	3.46361	8.94e-12	No homolog
609877	3.45428	1.77e-11	No homolog
620281	3.43647	2.68e-05	No homolog
637874	3.41496	8.7e-11	No homolog
612676	3.40432	7.55e-06	No homolog
475480	3.3857	5.69e-10	No homolog
446626	3.38267	1.31e-11	Protein of unknown function
658419	3.38083	3.96e-14	No homolog
602300	3.37398	1.14e-07	No homolog
327824	3.36374	2.74e-08	Cyanovirin-N
672893	3.36052	3.03e-12	No homolog
636007	3.35448	5.79e-12	No homolog
681412	3.35412	5.21e-05	No homolog
307560	3.33068	6e-10	No homolog
296584	3.33038	1.21e-10	No homolog
617261	3.30973	1.89e-10	Pyridine nucleotide-disulphide oxidoreductase, NAD-binding region
489345	3.30491	3.37e-06	No homolog
477788	3.30242	4.08e-13	No homolog
482193	3.30228	6.33e-12	No homolog
317986	3.30175	1.66e-12	No homolog
681351	3.28705	6.32e-07	No homolog
298412	3.27764	1.54e-13	No homolog
613385	3.26903	3.19e-06	No homolog
482742	3.26379	1.13e-08	EGF-like region
450041	3.25069	2.12e-06	Short-chain dehydrogenase/reductase SDR
640526	3.24179	4.08e-13	No homolog
319772	3.23614	1.55e-11	Glycoside hydrolase, family 5
699628	3.21719	3.44e-14	No homolog
385634	3.19634	5.4e-10	Glycoside hydrolase, family 12
301874	3.1773	0.00204298	No homolog
306051	3.16944	9.75e-07	No homolog
633640	3.16778	7.2e-06	No homolog
318749	3.16027	8.36e-12	No homolog
163800	3.15869	5.99e-13	Peptidoglycan-binding LysM
399330	3.15511	0.00169231	Thiolase
623556	3.13731	8.36e-10	No homolog
608613	3.1351	9.5e-06	No homolog
627136	3.1279	5.84e-09	No homolog
689410	3.12676	3.68e-11	No homolog
477564	3.12197	2.11e-14	Chloroperoxidase B
488736	3.10537	2.58e-10	Cupin, RmlC-type superfamily
484177	3.08864	4.57e-08	No homolog
630912	3.08436	1.46e-12	No homolog
295590	3.08047	3.3e-09	BTB/POZ fold superfamily
473368	3.07798	2.75e-12	Cytochrome b561 / ferric reductase transmembrane
484367	3.06737	8.09e-11	No homolog
299917	3.06714	1.3e-11	Major facilitator superfamily MFS-1
399707	3.06526	1.55e-11	Dyp-type peroxidase
399745	3.06203	1.92e-12	Multicopper oxidase, type 1
477080	3.05766	5.42e-13	Cytochrome b561 / ferric reductase transmembrane
396451	3.05721	7.69e-05	WD40 repeat
485272	3.05253	2.23e-09	No homolog
696425	3.03921	4.65e-05	No homolog
614470	3.02346	2.99e-08	No homolog
627245	3.01527	1.23e-12	No homolog
604177	3.01474	3.75e-12	No homolog
291896	3.01271	3.72e-11	Neocarzinostatin-type antitumour, antibiotic chromoprotein superfamily
300619	3.01137	6.69e-10	No homolog
308030	3.00931	6.96e-05	Fungal pheromone STE3 GPCR
459171	2.99993	5.12e-07	Cupredoxin superfamily
592302	2.98897	0.000328291	No homolog
396593	2.97826	1.63e-09	No homolog
596678	2.9771	2.74e-11	Glutathione S-transferase, C-terminal
608848	2.97404	1.48e-12	No homolog
295833	2.97249	4.92e-13	No homolog
613299	2.96963	8.41e-11	Glycoside hydrolase, family 28
689077	2.96307	0.00308536	No homolog
706479	2.95453	8.72e-10	No homolog
398050	2.95363	8.12e-10	WD40 repeat
467042	2.945	1.69e-05	Zinc finger, C2H2-type
596311	2.94335	5.32e-06	Glutathione S-transferase, C-terminal
311270	2.93467	2.69e-07	No homolog
399749	2.9312	6.11e-10	Multicopper oxidase, type 1
485388	2.93016	1.07e-06	No homolog
635490	2.92944	1.3e-11	No homolog
582342	2.91933	3.57e-07	SET
309871	2.91639	3.23e-10	No homolog
482271	2.91348	2.78e-10	General substrate transporter
320398	2.91115	4.54e-09	Glycoside hydrolase, family 12
396290	2.90655	7.73e-12	Cytochrome P450
445134	2.89976	1.42e-10	No homolog
477020	2.89497	4.5e-09	Glycoside hydrolase, family 12
317173	2.88958	2.56e-08	Major intrinsic protein
658388	2.88946	0.00430969	No homolog
298184	2.88746	2.63e-09	No homolog
190777	2.88538	1.38e-05	CsbD-like superfamily
392743	2.88448	8.93e-09	No homolog
384035	2.88209	3.07e-09	Peptidase C14, caspase catalytic
180140	2.87964	2.29e-08	Zinc/iron permease
693489	2.87802	1.43e-08	No homolog
634054	2.87645	8.07e-13	No homolog
436491	2.8639	2.56e-13	No homolog
485994	2.85442	4.42e-12	No homolog
620357	2.85172	3.67e-08	No homolog
576691	2.84378	1.63e-11	WD40 repeat
293890	2.8303	3.07e-11	FAD linked oxidase
293345	2.82292	4.42e-10	No homolog
302393	2.80743	1.76e-09	Glycoside hydrolase, catalytic core superfamily
334339	2.79951	2.5e-10	WD40 repeat
594810	2.78877	0.00170113	No homolog
654171	2.7863	4.92e-10	No homolog
482773	2.77514	2.46e-13	Major facilitator superfamily MFS-1
487098	2.77405	1.92e-10	Glucose-methanol-choline oxidoreductase
580888	2.7722	1.6e-06	No homolog
676524	2.77211	5.01e-13	No homolog
589231	2.76999	1.27e-11	NAD-dependent epimerase/dehydratase
483981	2.76422	3.54e-05	No homolog
664292	2.76298	3.93e-10	No homolog
253376	2.76243	8.67e-11	Xanthine/uracil/vitamin C permease
485325	2.75108	0.000121052	No homolog
691018	2.75043	6.09e-10	Acetyl-CoA hydrolase/transferase
311201	2.73208	1.38e-09	No homolog
309389	2.7275	7.55e-08	No homolog
524684	2.72656	8.13e-10	Protein kinase
332417	2.71854	2.9e-10	No homolog
609611	2.7181	1.31e-12	No homolog
668424	2.71702	2.21e-13	Fungal transcriptional regulatory protein
300838	2.71465	1.7e-12	Amino acid permease-associated region
302607	2.70874	1.3e-05	No homolog
318006	2.7051	2.15e-08	No homolog
640486	2.70212	7.83e-11	No homolog
452259	2.70165	4.1e-07	Short-chain dehydrogenase/reductase SDR
318002	2.69682	2.23e-09	Poly(ADP-ribose) polymerase
701139	2.69524	2.48e-10	Aldo/keto reductase
519694	2.69482	0.000218496	Ankyrin
483169	2.6946	1.44e-09	2OG-Fe(II) oxygenase
301981	2.68853	1.87e-11	TGF-beta receptor, type I/II extracellular region
591458	2.68656	8.88e-06	No homolog
315353	2.68352	2.56e-06	von Willebrand factor, type A
309465	2.67828	1.26e-10	Ricin B lectin
305031	2.67743	2.07e-05	Lipase, class 3
657993	2.67372	4.89e-08	No homolog
441369	2.67368	8.25e-06	Cyclin, N-terminal
697885	2.66997	2.02e-05	No homolog
300195	2.66853	5.74e-05	No homolog
675032	2.6648	3.28e-12	No homolog
301283	2.66438	1.89e-10	No homolog
688190	2.65806	4.45e-13	No homolog
592034	2.65413	1.71e-05	No homolog
471023	2.65377	1.55e-09	No homolog
676617	2.65276	4.51e-10	Aminotransferase, class-II, pyridoxal-phosphate binding site
316997	2.65195	2.74e-11	Na+/solute symporter
584757	2.6477	1.09e-11	Pleckstrin-like
239682	2.64487	8.17e-10	Beta-glucan synthesis-associated, SKN4
589926	2.64131	3.33e-06	Ankyrin
610508	2.63348	7.32e-07	No homolog
598985	2.62597	1.13e-09	Protein-tyrosine phosphatase
243354	2.62476	4.69e-10	NAD-dependent epimerase/dehydratase
316766	2.62246	1.11e-05	Poly(ADP-ribose) polymerase
294777	2.62087	1.53e-05	No homolog
638622	2.61642	1.36e-07	No homolog
683546	2.61527	9.85e-11	No homolog
487773	2.61128	2.48e-05	BTB/POZ fold superfamily
648405	2.60674	1.92e-12	No homolog
191715	2.60527	5.79e-12	Amino acid permease-associated region
459087	2.60311	2.74e-09	No homolog
248838	2.60029	4.59e-08	FAD linked oxidase
186182	2.59701	1.21e-08	Carboxylesterase, type B
621112	2.58965	1.96e-10	No homolog
698773	2.58927	2.1e-10	No homolog
476245	2.58793	2.71e-11	Cytochrome b561 / ferric reductase transmembrane
689716	2.58724	2.74e-12	Protein of unknown function
666664	2.5842	0.00116934	No homolog
658561	2.58208	6.5e-13	No homolog
706259	2.58012	3.81e-08	Zinc finger, C2H2-type
304070	2.57982	6.51e-05	ChaC-like protein
462464	2.57391	3.92e-11	No homolog
588400	2.57152	1.67e-12	No homolog
589190	2.56503	2.97e-08	No homolog
620405	2.56462	1.94e-07	Nucleoside phosphatase GDA1/CD39
399677	2.53955	4.51e-08	No homolog
488730	2.53876	8.1e-09	Cupin, RmlC-type superfamily
700765	2.5379	6.38e-11	No homolog
311632	2.53404	3.24e-11	No homolog
481222	2.5306	2.59e-10	No homolog
670693	2.5246	4.57e-10	No homolog
679125	2.51303	6.22e-11	No homolog
242010	2.50286	1.54e-11	No homolog
482726	2.5017	1.74e-11	No homolog
484357	2.50168	8.77e-05	CsbD-like superfamily
395403	2.49822	7.54e-12	No homolog
333789	2.49643	0.00367237	No homolog
254728	2.49445	3.58e-12	Amino acid permease-associated region
609747	2.48681	2.58e-11	NmrA-like
327156	2.48622	3.71e-07	No homolog
637199	2.48468	3.71e-12	Cupin, RmlC-type superfamily
438154	2.48016	3.93e-09	Glutathione S-transferase, C-terminal
620165	2.46864	0.000154394	No homolog
310913	2.46859	9.34e-06	Oligopeptide transporter OPT superfamily
594739	2.46441	0.000793425	No homolog
485220	2.46419	0.00185847	No homolog
608458	2.45688	0.00513938	No homolog
588984	2.45565	7.39e-05	No homolog
314609	2.45431	5.35e-08	No homolog
611695	2.45094	1.08e-05	No homolog
488302	2.44731	5.59e-08	Cyclopropane-fatty-acyl-phospholipid synthase
708213	2.44648	2.22e-05	Guanine-specific ribonuclease N1 and T1
317179	2.44472	0.000421438	Chorismate mutase
443638	2.44236	4.1e-08	T-complex 11
687462	2.43906	3.13e-11	No homolog
305050	2.43484	0.000149031	No homolog
482529	2.419	5.14e-12	Pyridine nucleotide-disulphide oxidoreductase, NAD-binding region
298207	2.41739	1.99e-08	Phosphoglycerate mutase
696757	2.41717	2.38e-08	No homolog
698586	2.40266	2.34e-10	No homolog
309859	2.40208	5.88e-12	No homolog
681949	2.39735	1.24e-10	No homolog
444900	2.39139	4.16e-06	Nucleoside phosphatase GDA1/CD39
482360	2.39058	7.1e-12	No homolog
568332	2.3903	1.61e-09	No homolog
488931	2.38821	1.22e-10	Neuraxin/MAP1B repeat
618382	2.38793	2.04e-09	No homolog
642374	2.38572	2.16e-09	Cytochrome b5
698817	2.38443	1.26e-11	No homolog
487391	2.38142	0.00272248	No homolog
307593	2.38045	8.26e-07	No homolog
313209	2.37712	0.00388227	No homolog
325657	2.37564	1.6e-05	No homolog
391675	2.37443	1.03e-05	WD40 repeat
441000	2.36866	2.67e-10	Aldo/keto reductase
394024	2.36696	2.15e-11	Blue (type 1) copper domain
660514	2.35755	6.6e-08	Carboxylesterase, type B
330103	2.352	3.93e-08	Aldehyde dehydrogenase
475107	2.35058	1.25e-11	No homolog
666493	2.34966	4.95e-11	No homolog
639744	2.34766	4.01e-08	No homolog
439444	2.339	6.2e-06	No homolog
512925	2.33815	6.26e-07	No homolog
485037	2.33468	4.2e-07	No homolog
688980	2.33314	5.6e-09	No homolog
316264	2.33296	4.23e-09	No homolog
295007	2.33271	8.81e-11	Dienelactone hydrolase
446912	2.32879	1.58e-11	No homolog
666429	2.32814	1.38e-08	No homolog
688973	2.32252	7.96e-10	Divalent ion symporter
297934	2.3224	1.66e-09	Nickel/cobalt transporter, high-affinity
543626	2.32219	9.81e-11	Methyltransferase type 12
311135	2.31087	2.82e-09	No homolog
483176	2.30626	9.1e-07	No homolog
301865	2.30502	0.00391484	No homolog
245379	2.3029	6.84e-11	Pectinesterase
233905	2.29911	3.78e-06	No homolog
448621	2.29868	2.43e-09	Aromatic-L-amino-acid decarboxylase
326028	2.29709	5.98e-07	No homolog
437896	2.29611	0.00209381	No homolog
709852	2.28042	1.16e-11	Amine oxidase
451402	2.27428	7.79e-09	No homolog
469336	2.27359	9.32e-09	No homolog
582570	2.2724	4.79e-06	No homolog
668820	2.27068	1.77e-09	TGF-beta receptor, type I/II extracellular region
248936	2.26633	2.51e-10	Major facilitator superfamily MFS-1
480059	2.26353	3.74e-08	No homolog
576901	2.26333	3.39e-09	Glycosyl hydrolase, family 88
327087	2.25974	3.92e-11	No homolog
315859	2.25411	0.000206128	No homolog
293536	2.25391	3.22e-09	Complement control module superfamily
382749	2.25094	3.93e-07	Glycoside hydrolase, family 17
681976	2.25039	2.55e-07	Aldo/keto reductase
435601	2.24816	2.12e-10	No homolog
708068	2.2459	2.24e-07	No homolog
455929	2.24126	4.5e-09	No homolog
596608	2.23455	0.000103757	No homolog
329593	2.2337	6.3e-11	No homolog
682499	2.23183	6.33e-07	No homolog
592578	2.23111	0.00145941	No homolog
616719	2.22824	1.6e-07	WD40 repeat
232756	2.22779	1.05e-11	Sulphate transporter
591861	2.2274	0.00370973	No homolog
592211	2.22617	0.000458847	No homolog
479420	2.22596	0.00594428	GTP-binding protein, HSR1-related
568256	2.22394	0.000288179	GTP-binding protein, HSR1-related
700937	2.22079	1.84e-11	No homolog
697145	2.22041	5.58e-10	No homolog
298182	2.21702	1.18e-06	No homolog
631130	2.21652	1.96e-06	Glycosyl hydrolase, family 88
484003	2.2127	0.000143551	Peptidase aspartic
467342	2.21064	3.72e-08	No homolog
601083	2.20832	3.63e-08	Zinc finger, MYND-type
299962	2.20381	0.000386344	No homolog
604861	2.20282	7.87e-07	No homolog
334678	2.20024	2.89e-07	2-oxo acid dehydrogenase,
612880	2.19766	1.14e-06	No homolog
392039	2.19613	1.63e-07	No homolog
314483	2.19232	0.00125807	Major facilitator superfamily MFS-1
665196	2.18814	3.55e-08	No homolog
682016	2.1807	1.92e-10	No homolog
656131	2.17905	1.43e-10	No homolog
662300	2.17841	7.93e-09	BTB/POZ fold superfamily
568423	2.17703	0.00453959	No homolog
664984	2.17372	2.23e-05	GCN5-related N-acetyltransferase
480085	2.16874	8.1e-05	No homolog
313082	2.16518	2.16e-05	No homolog
697879	2.16103	8.98e-11	Zinc finger, GATA-type
489730	2.16005	1.45e-09	NAD-dependent histone deacetylase, silent information regulator Sir2
487994	2.15494	5.79e-10	Conserved hypothetical protein
301531	2.15457	2.57e-05	No homolog
600674	2.15258	5.93e-09	Major facilitator superfamily MFS-1
299075	2.15068	7.33e-05	No homolog
683444	2.14924	3.37e-08	No homolog
386109	2.14865	1.03e-09	Cytochrome P450
580240	2.1477	9.69e-05	No homolog
301747	2.14649	1.1e-08	Glycoside hydrolase, family 18
248030	2.1458	6.97e-06	Major facilitator superfamily MFS-1
486432	2.14437	0.00150478	Aromatic-ring hydroxylase
705409	2.142	4.24e-11	SPX, N-terminal
485808	2.14027	8.1e-05	No homolog
690330	2.13533	0.00230294	No homolog
299969	2.13429	1.87e-08	No homolog
690115	2.13419	7.43e-05	No homolog
599325	2.13408	0.000328113	Armadillo-type fold superfamily SSF48371 ARM repeat
315921	2.12382	3.66e-10	Pyridoxal phosphate-dependent decarboxylase
524124	2.11902	0.0017218	Dimeric alpha-beta barrel superfamily
633622	2.1186	5.73e-06	Lipase, class 3
617250	2.11184	4.57e-06	Immunoglobulin-like
303095	2.11073	0.00509048	Fungal transcriptional regulatory protein
450986	2.10989	0.00328481	No homolog
642787	2.10953	3.32e-10	Cupredoxin superfamily
667150	2.10664	3.76e-08	No homolog
608385	2.10623	8.01e-10	No homolog
486513	2.09754	9.47e-07	No homolog
292653	2.09409	5.15e-10	Glutamate/phenylalanine/leucine/valine dehydrogenase
655999	2.09333	1.62e-08	No homolog
567805	2.09263	3.36e-07	No homolog
583699	2.09235	0.000164396	Major facilitator superfamily MFS-1
484510	2.08852	1.01e-08	No homolog
321387	2.08263	0.00823092	No homolog
310568	2.08233	3.67e-10	No homolog
612413	2.08103	3.42e-10	AMP-dependent synthetase and ligase
439408	2.07656	0.00459383	No homolog
436930	2.0744	0.000120419	No homolog
482602	2.07049	4.15e-07	No homolog
706942	2.06356	9.96e-10	Aldo/keto reductase
476643	2.06342	6.21e-09	No homolog
620005	2.05719	2.23e-10	Concanavalin A-like lectin/glucanase superfamily
300606	2.05587	4.57e-08	No homolog
606719	2.05581	0.000963177	No homolog
706665	2.05501	9.47e-07	No homolog
666260	2.05199	0.00749917	No homolog
450673	2.05099	4.39e-07	No homolog
394199	2.05008	7.39e-08	Protein kinase
697859	2.04884	1.44e-07	No homolog
382668	2.04515	3.45e-06	Allergen V5/Tpx-1 related
391085	2.04266	1.59e-07	Cytochrome P450
448872	2.04185	1.02e-09	No homolog
324551	2.03844	1.87e-05	No homolog
478642	2.03839	0.000640855	Protein kinase
318101	2.03756	4.08e-06	Cytochrome P450
647986	2.03263	0.00100406	No homolog
481226	2.02388	1.44e-06	No homolog
614283	2.02292	1.09e-07	RNA polymerase sigma factor, regions 3 and 4 superfamily
485493	2.01917	1.03e-05	No homolog
580054	2.01874	8.72e-07	No homolog
694886	2.00299	0.00052354	No homolog
483690	2.00116	6.86e-07	No homolog
328717	1.99715	8.34e-09	No homolog
399910	1.99675	1.95e-06	No homolog
480078	1.99544	0.000588105	No homolog
463633	1.9943	0.000903831	No homolog
633086	1.99296	6.08e-07	No homolog
603814	1.99062	4.64e-05	No homolog
708979	1.99019	7.49e-10	No homolog
386226	1.98699	2.42e-08	Iron-containing alcohol dehydrogenase
701407	1.98493	1.42e-09	No homolog
393891	1.98296	6.49e-09	Cytochrome P450
295359	1.97873	0.000576056	No homolog
602000	1.97665	4.52e-10	DNA/RNA helicase, DEAD/DEAH box type
396760	1.97636	0.000515993	No homolog
682659	1.97387	0.00015766	No homolog
612062	1.97193	0.000167186	No homolog
444191	1.97129	9.93e-09	Cys/Met metabolism, pyridoxal phosphate-dependent enzyme
392631	1.9708	1.74e-06	Cytochrome P450, E-class, group IV
617141	1.96955	1.32e-07	No homolog
586799	1.96721	0.000112729	No homolog
381391	1.96648	0.000103556	No homolog
568584	1.96592	0.00150877	No homolog
638578	1.96575	0.000652985	AMP-dependent synthetase and ligase
625745	1.96276	5.32e-09	Cys/Met metabolism, pyridoxal phosphate-dependent enzyme
296817	1.96234	1.37e-05	Amino acid permease-associated region
381851	1.95735	0.00214036	WD40 repeat
294893	1.95649	5.86e-10	Glycoside hydrolase, family 5
671127	1.95259	4.88e-09	No homolog
291657	1.95225	0.000163089	Lipase, class 3
328112	1.94785	9.22e-05	Aminoacyl-tRNA synthetase, class I
306198	1.9467	2.63e-09	Histone H1/H5
328944	1.94528	0.00223876	No homolog
608396	1.94396	4.33e-06	No homolog
487418	1.94045	1.15e-09	No homolog
437961	1.93887	0.000103757	No homolog
678241	1.93857	3.22e-09	No homolog
669526	1.9385	0.000817013	No homolog
570124	1.93841	5.58e-05	No homolog
699603	1.93098	1.55e-09	No homolog
304097	1.92799	2.39e-07	No homolog
486706	1.92794	0.000213884	No homolog
332611	1.92769	0.00188923	Translation elongation factor EFG/EF2, domain IV
456252	1.92742	1.88e-09	Phosphoribosyltransferase
314449	1.92598	0.000211494	Cytochrome P450
332073	1.92207	4.64e-07	Pyridine nucleotide-disulphide oxidoreductase, NAD-binding region
602561	1.91733	7.29e-09	Peptidase C14, caspase catalytic
243483	1.91727	1.01e-06	General substrate transporter
480228	1.91571	5.68e-08	Amino acid permease-associated region
637045	1.91471	6.15e-08	Methyltransferase type 11
647187	1.91442	2.88e-06	TonB box
482100	1.91352	1.58e-07	No homolog
300146	1.91229	8.25e-06	No homolog
685992	1.91203	2.95e-07	No homolog
610561	1.91083	2.89e-05	No homolog
322707	1.90446	0.0012631	CD9/CD37/CD63 antigen
575445	1.90354	8.86e-07	Beta-lactamase
322670	1.90312	0.000120131	No homolog
666895	1.90265	3.82e-06	No homolog
626826	1.90226	6.53e-07	No homolog
620550	1.90077	0.0092841	Fungal transcriptional regulatory protein
477539	1.90009	0.000348544	No homolog
309096	1.89944	3.89e-08	Glycoside hydrolase, carbohydrate-binding
667286	1.89619	1.97e-09	No homolog
488595	1.89516	0.00105026	No homolog
332225	1.89368	0.00150478	No homolog
595617	1.89368	0.00150478	No homolog
619909	1.89305	3.69e-09	Concanavalin A-like lectin/glucanase superfamily
294762	1.88564	2.8e-06	No homolog
328686	1.88113	3.24e-06	No homolog
482572	1.8738	0.000428964	TEA/ATTS
674351	1.87336	4.37e-07	No homolog
468378	1.87157	3.28e-05	No homolog
439358	1.87072	6.01e-06	Transposon, En/Spm-like
595386	1.86812	9.15e-09	Fungal transcriptional regulatory protein
578998	1.86754	0.000524709	WD40 repeat
681733	1.86688	9.93e-09	No homolog
301745	1.86547	0.000111978	No homolog
240178	1.8654	3.67e-08	Glutaredoxin subgroup
650352	1.86421	1.24e-08	Concentrative nucleoside transporter
489066	1.86198	8.72e-06	No homolog
248955	1.8587	2.49e-07	Permease for cytosine/purines, uracil, thiamine, allantoin
475916	1.8586	1.8e-07	Ubiquitin-conjugating enzyme, E2
482899	1.85726	4.4e-08	K+ potassium transporter
469509	1.85715	7.08e-05	No homolog
617271	1.8543	0.00448924	No homolog
308960	1.85264	2.27e-06	No homolog
680202	1.85229	0.00170891	No homolog
649344	1.84996	2.16e-07	No homolog
610459	1.84923	0.000171349	No homolog
701382	1.84647	3.06e-09	Zinc finger, RING-type
488217	1.84642	1.17e-07	No homolog
303456	1.84637	5.45e-05	No homolog
467692	1.84176	5.47e-08	Adenylate cyclase-associated CAP
442622	1.84131	0.000411647	No homolog
666048	1.84106	1.53e-05	No homolog
323284	1.83677	4.22e-09	von Willebrand factor, type A
444503	1.83652	0.00513938	No homolog
572776	1.83459	0.00630786	Acyl-CoA thioesterase
704813	1.82987	0.000821801	No homolog
187790	1.82956	3.72e-08	Sodium/calcium exchanger membrane region
662111	1.82743	6.22e-08	No homolog
626096	1.82742	1.34e-08	Protein of unknown function
567604	1.82295	4.16e-07	No homolog
609459	1.81904	0.000234385	NmrA-like
302634	1.81734	5.02e-07	No homolog
481597	1.81576	9.41e-08	No homolog
476306	1.81413	8.14e-06	Proteinase inhibitor I9, subtilisin propeptide
191903	1.81252	1.06e-05	Haem peroxidase, plant/fungal/bacterial
298999	1.809	1.47e-05	No homolog
623920	1.80883	2.59e-05	No homolog
313287	1.80857	0.00208614	No homolog
333217	1.80853	0.000763959	No homolog
315429	1.80729	3.47e-07	Argonaute and Dicer protein, PAZ
595372	1.80412	1.86e-08	Fungal transcriptional regulatory protein
576153	1.80408	2.6e-06	No homolog
581688	1.80074	0.0064181	No homolog
485547	1.79938	1.99e-05	No homolog
629056	1.79379	9.53e-08	No homolog
671626	1.79208	3.69e-05	Saccharopine dehydrogenase
691725	1.78712	7.48e-05	No homolog
607370	1.7864	0.00207656	No homolog
596258	1.78486	0.0080737	No homolog
650557	1.78358	0.000496463	Lipase, class 3
245955	1.78199	1.61e-05	Crotonase
609141	1.78074	1.93e-06	No homolog
315056	1.77907	0.000366571	Na+/solute symporter
441703	1.7759	4.21e-08	Heat shock factor (HSF)-type, DNA-binding
446704	1.77533	0.00448172	Protein kinase
330437	1.76963	0.000163775	BTB/POZ fold superfamily
484916	1.76955	5.98e-06	Phosphatidylethanolamine-binding protein PEBP
514148	1.76642	6.94e-05	No homolog
332239	1.76582	0.00924199	Tetratricopeptide region
695593	1.75869	0.000186566	No homolog
616061	1.75814	9.96e-07	No homolog
480966	1.75793	0.000341349	Lipopolysaccharide-modifying protein
591340	1.75788	2.02e-07	Cys/Met metabolism, pyridoxal phosphate-dependent enzyme
440612	1.75502	0.00788138	WD40 repeat
293729	1.75477	5.95e-05	No homolog
444298	1.75459	1.77e-05	No homolog
633159	1.75416	2.86e-07	No homolog
638153	1.75367	1.27e-06	No homolog
684961	1.74809	1.81e-05	Glucose-methanol-choline oxidoreductase
696602	1.74739	1.01e-06	Allantoicase region
580271	1.74579	0.00336866	No homolog
632843	1.74412	0.000500834	No homolog
234950	1.74402	5.85e-07	Glycosyl transferase, family 20
690429	1.73859	8.53e-06	No homolog
332464	1.73755	0.00084702	No homolog
569824	1.73479	0.000531266	No homolog
469596	1.73354	4.54e-06	No homolog
674962	1.73307	3.82e-05	No homolog
680252	1.73098	1.64e-05	No homolog
488698	1.7292	0.00119773	Protein kinase
649934	1.72794	1.44e-05	No homolog
296349	1.72659	0.00423504	No homolog
294760	1.72613	0.000109714	GTP-binding protein, HSR1-related
399929	1.72544	1.26e-05	AMP-dependent synthetase and ligase
315430	1.72501	3.69e-06	No homolog
617585	1.72211	1.39e-05	No homolog
307461	1.71894	0.000956477	GCN5-related N-acetyltransferase
658716	1.71832	3.32e-05	No homolog
655850	1.71747	2.34e-07	Basic helix-loop-helix dimerisation region bHLH
486029	1.7147	8.59e-07	Cyclin-like F-box
682141	1.70318	0.00142827	No homolog
609403	1.70193	8.15e-07	No homolog
470792	1.70134	2.55e-07	No homolog
334343	1.701	1.56e-05	WD40 repeat
474696	1.69997	0.000194	Histidine acid phosphatase
328865	1.69955	7.22e-05	No homolog
245872	1.69856	3.48e-06	Permease for cytosine/purines, uracil, thiamine, allantoin
674758	1.69582	0.00632329	No homolog
644689	1.69329	1.67e-07	High mobility group box, HMG1/HMG2
699350	1.69108	1.12e-07	UbiA prenyltransferase
653774	1.68995	2.48e-05	No homolog
248987	1.68854	0.000780207	No homolog
573922	1.68498	1.26e-06	RabGAP/TBC
674770	1.68334	0.00307065	No homolog
685146	1.68102	0.00139925	Peptidase S28
673857	1.67225	0.000783556	WD40 repeat
604752	1.66095	2.78e-05	BTB/POZ fold superfamily
308856	1.66068	2.79e-05	No homolog
301073	1.6594	1.14e-05	VHS
661482	1.65865	5.56e-05	No homolog
489494	1.65692	5.49e-05	Glucose/ribitol dehydrogenase
327722	1.65646	0.00173687	Allergen V5/Tpx-1 related
689491	1.65563	0.000120184	Phospholipase C, phosphatidylinositol-specific
620317	1.65222	3.66e-07	No homolog
332107	1.64634	1.75e-06	No homolog
702714	1.64594	7.12e-06	Glutathione S-transferase, N-terminal
305445	1.64592	9.81e-05	Zinc/iron permease
487873	1.64349	4.66e-05	No homolog
681413	1.64077	3.65e-07	No homolog
442680	1.64027	0.000442724	No homolog
701765	1.63934	2.54e-07	No homolog
297571	1.63922	2.51e-05	Major facilitator superfamily MFS-1
686201	1.637	1.34e-06	No homolog
568267	1.63584	0.000260099	No homolog
643356	1.63322	0.00084702	No homolog
649865	1.63316	6.98e-05	FAD linked oxidase
597948	1.62718	0.00885428	No homolog
299673	1.62697	0.00511966	WD40 repeat
679472	1.62631	7.47e-07	Cytochrome P450, E-class, group I
307141	1.62472	4.44e-06	Fungal transcriptional regulatory protein
571045	1.62218	0.000341209	No homolog
308583	1.62112	8.6e-06	Zinc finger, C2H2-type
688565	1.6206	0.00436136	No homolog
633751	1.62031	0.00386367	No homolog
487213	1.61955	0.000539816	No homolog
479280	1.61911	8.44e-06	Zinc finger, DksA/TraR C4-type
610241	1.61646	1.49e-05	No homolog
487500	1.61642	0.00222227	No homolog
318967	1.61246	0.00587098	No homolog
186533	1.61239	6.03e-07	Glycoside hydrolase, family 16
679623	1.61056	2.81e-07	NUDIX hydrolase
486390	1.61019	0.00109583	Fungal transcriptional regulatory protein
459074	1.61018	0.000130092	Cyclin-like F-box
610126	1.60644	0.00493925	No homolog
311503	1.60608	8.16e-06	No homolog
572831	1.60602	6.74e-05	Peptidase M36, fungalysin
391733	1.60576	9.1e-07	WD40 repeat
312018	1.60297	6.45e-05	Hexokinase
388995	1.60003	0.00133303	No homolog
312723	1.59801	0.000539816	No homolog
385555	1.59607	3.2e-06	Cytochrome P450
295730	1.59557	1.63e-06	No homolog
463645	1.59207	5.87e-06	Heat shock protein Hsp20
324293	1.59089	1.79e-06	No homolog
635346	1.59024	0.00170398	No homolog
317037	1.58884	1.96e-06	No homolog
487295	1.58681	9.8e-06	Zinc finger, C2H2-type
641350	1.5854	0.00369285	Tyrosine protein kinase
708215	1.58535	6.46e-07	No homolog
627556	1.58126	0.000255464	No homolog
623149	1.5804	0.00369438	No homolog
589619	1.57984	3.46e-06	No homolog
318410	1.57916	0.00963354	No homolog
514016	1.57829	2.5e-05	CENP-B protein
189233	1.57805	5.71e-06	Dihydrodipicolinate synthetase
701296	1.57564	0.00329403	Zinc finger, CCCH-type
692827	1.57538	4.23e-06	Cyclin-like F-box
707865	1.57477	9.03e-07	Heavy metal transport/detoxification protein
692981	1.57257	1.76e-06	No homolog
594603	1.57234	0.00618894	No homolog
448216	1.57013	0.000633267	No homolog
488647	1.56997	6.81e-07	No homolog
637700	1.56908	1.92e-06	Peptidase M36, fungalysin
238862	1.56835	0.00965411	Glycoside hydrolase, family 24
471602	1.56601	5.29e-07	No homolog
170758	1.56567	0.000150591	SEC61 complex gamma subunit
245695	1.56565	8.45e-05	Xanthine/uracil/vitamin C permease
311462	1.5625	0.000877562	EVH1
664798	1.56066	0.00437745	No homolog
548784	1.56039	2.71e-05	No homolog
176615	1.55928	1.61e-06	Arginase
330001	1.558	0.000132048	No homolog
667975	1.55449	6.24e-05	Cobalamin (vitamin B12) biosynthesis CobW-like
309623	1.55239	0.00842023	No homolog
291920	1.55105	0.00421231	BTB/POZ fold superfamily
317018	1.55001	3.2e-06	Beta-lactamase
602440	1.54945	0.00675272	No homolog
685991	1.54893	0.00101114	No homolog
665348	1.54889	9.52e-06	No homolog
704515	1.54878	3.79e-05	No homolog
695628	1.54875	2.62e-05	Beta-lactamase
705125	1.54868	0.00328481	No homolog
709581	1.54778	1.03e-06	No homolog
476497	1.54713	5.48e-05	No homolog
554739	1.54581	0.00145941	No homolog
576762	1.54459	9.51e-07	Peptidase, cysteine peptidase active site
302157	1.53575	0.000375723	Carbohydrate-binding WSC
482617	1.53543	4.08e-05	BTB/POZ-like
689360	1.53496	4.64e-05	No homolog
310502	1.53434	0.000939255	Peptidase S10, serine carboxypeptidase
489834	1.53374	2.8e-06	No homolog
467801	1.5333	0.00129492	Protein of unknown function
688722	1.53329	0.00696328	No homolog
575646	1.533	8.86e-06	Protein kinase
625020	1.53269	0.00711165	Zinc finger, RING-type
480910	1.52866	9.98e-06	Amidase signature enzyme
657503	1.52843	4.65e-06	BTB/POZ-like
318005	1.52427	0.000122468	Conserved hypothetical protein
695545	1.52386	5.21e-06	NAD(P)-binding superfamily
444668	1.51944	3.79e-05	Transposon, En/Spm-like
181679	1.51943	1.16e-05	Thioredoxin-related
299675	1.51604	0.00384965	Glutamine synthetase
478533	1.51277	0.000349464	No homolog
460436	1.51246	0.000338107	GTP-binding protein, HSR1-related
458396	1.50986	2.23e-05	No homolog
293318	1.508	0.000271671	Polysaccharide deacetylase
316025	1.50794	2.1e-05	No homolog
624200	1.5075	4.66e-05	No homolog
489672	1.50478	1.08e-05	Protein of unknown function
669753	1.50438	0.000441091	Thioesterase superfamily
316185	1.50356	0.00347642	No homolog
292969	1.50073	0.000428964	Tctex-1
489312	1.49929	8e-05	Galactose-1-phosphate uridyl transferase, class I
574577	1.49829	0.000271483	AMP-dependent synthetase and ligase
586554	1.49277	1.13e-05	Phosphatidyl serine synthase
482185	1.49266	0.00103761	Sodium/calcium exchanger membrane region
705377	1.49242	0.0034656	No homolog
399293	1.48973	0.00833437	Fungal hydrophobin
622682	1.48962	0.000119712	No homolog
575672	1.48864	0.000509684	No homolog
687175	1.48762	6.41e-05	No homolog
472648	1.48611	0.00809993	No homolog
326214	1.48303	0.000153939	Prefoldin superfamily
333599	1.48206	0.00606056	No homolog
321509	1.4802	0.00349024	No homolog
694218	1.47789	9.09e-06	Phosphatidylserine decarboxylase-related
451409	1.47636	9.24e-06	No homolog
471884	1.47563	5.57e-05	Calcium-binding EF-hand
695782	1.47149	3.05e-05	No homolog
578471	1.47143	0.000446923	No homolog
399433	1.46943	5.12e-05	Phosphoribosyltransferase
693620	1.4674	0.00011	No homolog
702586	1.46455	5.53e-06	No homolog
487517	1.46113	0.0021773	No homolog
229120	1.4589	5.01e-05	Ribosomal protein S28e
672091	1.45868	0.00259004	No homolog
332892	1.45643	3.93e-05	No homolog
313918	1.45121	0.000189009	Glycoside hydrolase, catalytic core superfamily
605733	1.44881	0.00893936	No homolog
582420	1.4477	0.00249041	Cyclin, N-terminal
690754	1.44524	1.5e-05	Proteasome component region PCI
612393	1.44498	2.75e-05	No homolog
483154	1.44259	2.62e-05	Fungal transcriptional regulatory protein
588000	1.43985	0.00404013	No homolog
649610	1.43779	1.11e-05	GTP-binding protein, HSR1-related
636564	1.43731	0.00675643	No homolog
229936	1.43615	0.000586114	K Homology, type 1
296285	1.43166	0.0038289	Lipase, class 3
452570	1.4306	0.00204205	No homolog
584664	1.42917	0.00155857	No homolog
482609	1.42817	2.52e-05	High mobility group box, HMG1/HMG2
475967	1.42664	4.06e-05	Protein kinase
693021	1.42548	0.00669887	No homolog
327720	1.42446	0.000691478	BTB/POZ-like
671319	1.42029	0.00418344	No homolog
300865	1.41795	0.00120136	No homolog
306303	1.41659	0.000142972	Protein kinase
455658	1.41583	0.000103444	Protein kinase
449950	1.41317	0.0052889	Transposon, En/Spm-like
449962	1.40851	0.00547252	Transposon, En/Spm-like
699168	1.40745	0.000333148	No homolog
185397	1.40478	0.000437647	Glycoside hydrolase, family 18
527959	1.40431	0.000126984	No homolog
249790	1.40377	0.000190475	Methionyl-tRNA synthetase, class Ia
325701	1.40306	0.000230739	No homolog
682714	1.40266	4.84e-05	No homolog
436829	1.3994	0.000254242	No homolog
459360	1.39928	0.00558073	Macrophage migration inhibitory factor
582387	1.39854	0.00022266	Ubiquitin
656782	1.39775	0.00218707	No homolog
614389	1.39659	0.0013073	Guanine-nucleotide dissociation stimulator CDC25
332018	1.39631	0.000354874	NAD(P)-binding superfamily
570754	1.39443	0.00148774	No homolog
670230	1.39434	0.00030343	FAD-dependent pyridine nucleotide-disulphide oxidoreductase
399530	1.38977	0.000739016	Sedlin
666251	1.38588	0.00215946	No homolog
658958	1.38562	0.00202857	Cyclin, N-terminal
692663	1.38499	0.000260342	Lipoxygenase
707436	1.38039	0.00100406	Methyltransferase type 12
679812	1.37948	0.00110606	Purine phosphorylase, family 2
311123	1.37455	0.00256383	No homolog
624201	1.3744	0.000992893	No homolog
708391	1.37371	0.000148326	Dopa 4,5-dioxygenase
580142	1.37302	0.000115486	Cyclin-like F-box
188764	1.3705	0.000122231	Aldehyde dehydrogenase
329444	1.36832	0.000311294	No homolog
330720	1.36587	0.0043013	No homolog
523365	1.36475	0.00093876	No homolog
443417	1.36438	0.00832868	Centromere protein B, DNA-binding region sub-type
172826	1.3635	0.0012141	Glycoside hydrolase, family 5
486283	1.35701	0.00334535	No homolog
624495	1.35266	0.00359925	Nucleoside phosphatase GDA1/CD39
693741	1.35241	0.00259209	No homolog
680829	1.34015	0.000426001	Protein of unknown function
470502	1.33949	0.000694092	No homolog
674829	1.33881	0.000316483	Glutathione S-transferase, C-terminal
328172	1.33824	0.00513938	No homolog
707724	1.33668	0.00325539	Dynein light chain, type 1 and 2
665707	1.33539	0.00877067	WD40 repeat
450815	1.33451	0.00130297	No homolog
460849	1.3321	0.00276039	Pleckstrin-like
659617	1.32328	0.000550604	No homolog
449404	1.32087	0.000876431	No homolog
291185	1.32062	0.00184226	Cytochrome P450
657165	1.31995	0.00318088	No homolog
335320	1.31532	0.00505408	No homolog
660423	1.3132	0.00944028	No homolog
586427	1.31307	0.00745244	Prephenate dehydrogenase
475994	1.31294	0.00947181	No homolog
679076	1.31062	0.00111317	No homolog
674613	1.30284	0.00537154	No homolog
244612	1.30159	0.00328481	Aspartate/other aminotransferase
315031	1.30153	0.00391803	Ion transport 2
619568	1.29819	0.00672875	No homolog
662573	1.29606	0.00155951	No homolog
699173	1.29529	0.00151867	No homolog
708062	1.2915	0.0022199	Fungal transcriptional regulatory protein
686884	1.29044	0.00267799	Protein of unknown function
657554	1.29015	0.00903947	No homolog
291579	1.28985	0.00391803	Glucosamine/galactosamine-6-phosphate isomerase
294624	1.28875	0.00378845	No homolog
478538	1.28601	0.00119941	Protein kinase
306076	1.28325	0.00657276	Zinc finger, MYND-type
570132	1.28177	0.00915311	C-5 cytosine-specific DNA methylase
154073	1.27813	0.00232996	Translation initiation factor SUI1
586153	1.27435	0.0035048	BTB/POZ fold superfamily
477872	1.27226	0.00278642	Aldo/keto reductase
567831	1.26971	0.00476629	No homolog
464553	1.26639	0.00909304	No homolog
622102	1.2662	0.0092841	Mov34/MPN/PAD-1
704006	1.26439	0.00620819	Uricase
633132	1.26025	0.00318088	Peptidase S9, prolyl oligopeptidase active site region
690047	1.25708	0.00534804	Beta-glucan synthesis-associated, SKN1
676748	1.25519	0.00358676	No homolog
486718	1.25154	0.00883673	Protein kinase
663852	1.25005	0.0033078	No homolog
683266	1.24919	0.00569332	Lipocalin
308679	1.24835	0.00439915	AT-rich interaction region
673430	1.23934	0.00472721	No homolog
176573	1.2371	0.00685563	Aminotransferase, class I and II
666328	1.22463	0.00581597	Ribosomal protein L28e
482775	1.21604	0.00855279	MFS general substrate transporter superfamily S
181497	1.21456	0.00894466	No homolog
172304	-1.23238	0.00997815	Glutamine amidotransferase class-I
608718	-1.23803	0.00939169	Peptidase S16, Lon protease
626847	-1.23822	0.00860043	Hydroxymethylglutaryl-CoA reductase, class I/II, catalytic
191797	-1.24733	0.00670221	Helix-turn-helix, Fis-type
317263	-1.24757	0.00501612	UDP-glucose/GDP-mannose dehydrogenase, dimerisation
459352	-1.25034	0.0079493	Cyclin-like F-box
295313	-1.25355	0.00818701	No homolog
604446	-1.25657	0.00999852	Phosphatidic acid phosphatase type 2/haloperoxidase
295682	-1.25751	0.00788138	Manganese and iron superoxide dismutase
704920	-1.25846	0.00985672	No homolog
307721	-1.26937	0.00916864	Glucose/ribitol dehydrogenase
313935	-1.27207	0.00220307	Glyoxal oxidase
293463	-1.27344	0.0026794	Blue (type 1) copper domain
704590	-1.27557	0.00222703	Sterile alpha motif homology 2
325747	-1.28392	0.00948052	NAD(P)-binding superfamily
692002	-1.28483	0.00793323	Cupredoxin superfamily
695256	-1.28807	0.00964942	Leucine-rich repeat, cysteine-containing subtype
187926	-1.28896	0.0035048	CDP-alcohol phosphatidyltransferase
444541	-1.28987	0.00858739	No homolog
632191	-1.29093	0.0026794	Polyprenyl synthetase
438897	-1.29302	0.0060266	WD40 repeat
568419	-1.29338	0.0059595	Zinc finger, FYVE/PHD-type superfamily
710016	-1.29575	0.0011616	Aminotransferase, class I and II
637905	-1.29633	0.00163131	No homolog
630286	-1.29973	0.00150478	ABC transporter-like
632492	-1.30665	0.00367147	No homolog
331724	-1.30854	0.00492774	Zinc finger, MYND-type
666468	-1.31	0.00159618	Protein kinase
694924	-1.31007	0.00963593	No homolog
178737	-1.3138	0.00501064	Glycoside hydrolase, family 3
630882	-1.31448	0.000704679	No homolog
689954	-1.31799	0.00303808	Cyclin-like F-box
614968	-1.31942	0.00819002	Prenyltransferase/squalene oxidase
652823	-1.31943	0.00128191	No homolog
300832	-1.32036	0.00138204	Flavoprotein pyridine nucleotide cytochrome reductase
627941	-1.32292	0.000571418	Parallel beta-helix repeat
631123	-1.32435	0.000592882	No homolog
317073	-1.32488	0.00742652	Fungal transcriptional regulatory protein
302907	-1.32783	0.00935844	Barren
697131	-1.32916	0.00154851	No homolog
689916	-1.33766	0.00202336	No homolog
689414	-1.33851	0.00920242	No homolog
396894	-1.34073	0.0065509	No homolog
457390	-1.34757	0.00158858	No homolog
330610	-1.34938	0.00565402	No homolog
593430	-1.35115	0.00456879	No homolog
314960	-1.35787	0.00353325	G protein alpha subunit, helical insertion
178529	-1.35801	0.000850917	Cytochrome c, class IA/ IB
672537	-1.35875	0.000561876	MSF1
186016	-1.35909	0.00029805	Tetratricopeptide TPR-4
315739	-1.36074	0.00021391	Cytochrome P450
644341	-1.36247	0.000210292	Sodium/hydrogen exchanger
574226	-1.3627	0.00892023	Double-stranded RNA binding
534622	-1.36372	0.00147448	No homolog
295783	-1.36483	0.00194951	No homolog
682979	-1.36602	0.00781597	Protein kinase
391113	-1.36636	0.000222261	Pentatricopeptide repeat
708574	-1.36713	0.00015436	No homolog
182889	-1.36806	0.000210663	Glycoside hydrolase, catalytic core superfamily
600707	-1.36913	0.00842095	No homolog
669637	-1.37099	0.000437408	RNA recognition motif, RNP-1
503881	-1.37577	0.00538372	No homolog
484750	-1.37774	0.000136415	No homolog
185929	-1.37883	0.000779026	No homolog
392764	-1.38037	0.000171588	Peptidase M48, Ste24p
459096	-1.38152	0.000186073	Heat shock protein DnaJ
331415	-1.3829	0.00705128	No homolog
472588	-1.38323	0.00451844	Guanine nucleotide binding protein (G-protein), alpha subunit
619817	-1.38332	0.00498159	Lanthionine synthetase C-like
678672	-1.38515	0.000103444	Biotin/lipoyl attachment
687436	-1.38574	8.54e-05	Translation initiation factor IF2/IF5
645621	-1.38878	0.00081119	No homolog
443239	-1.39098	0.00958652	No homolog
295992	-1.39381	0.000197454	Cyclin-like F-box
489148	-1.39687	0.000688959	No homolog
665502	-1.39858	0.000369876	Beta-lactamase
702824	-1.3999	0.00782692	Arrestin-like, N-terminal
482838	-1.40215	0.000368051	No homolog
689262	-1.40288	0.00768928	No homolog
333318	-1.40419	0.00365876	No homolog
603383	-1.40474	0.00111594	No homolog
663306	-1.40476	0.000144371	No homolog
479802	-1.40643	0.00159667	No homolog
451852	-1.4065	0.000810601	Cyclin-like F-box
577068	-1.40925	0.000595987	No homolog
651575	-1.41013	0.000257273	Chloroperoxidase B
187017	-1.41063	0.00658717	MCM
601130	-1.411	0.00513938	No homolog
477152	-1.41119	0.00842907	Glycolipid anchored surface protein GAS1
296878	-1.41367	5.33e-05	Conserved hypothetical protein
466479	-1.41517	0.00037543	No homolog
707330	-1.41695	0.000544631	No homolog
666486	-1.41893	0.0040119	No homolog
581664	-1.42052	0.00211346	No homolog
578280	-1.42141	0.00473701	No homolog
295862	-1.4253	8.96e-05	GPR1/FUN34/yaaH
687075	-1.42836	0.00221961	No homolog
451614	-1.43071	0.00916864	No homolog
300689	-1.43126	0.000478281	Polysaccharide lyase family 8
701600	-1.43224	0.00109466	No homolog
684982	-1.4324	0.00140104	Arrestin-like, N-terminal
695516	-1.43631	0.00118005	Cyclin-like F-box
688582	-1.43634	7.74e-05	No homolog
680951	-1.43848	3.17e-05	GYF
594490	-1.43983	0.000173438	No homolog
300494	-1.44006	0.000453235	No homolog
477151	-1.44012	0.00103436	No homolog
182669	-1.44134	0.000620389	Sterol desaturase
459164	-1.44156	0.000485162	No homolog
454326	-1.44201	0.000440894	Protein synthesis factor, GTP-binding
293724	-1.44249	0.000704679	Short-chain dehydrogenase/reductase SDR
335864	-1.44627	0.00490791	No homolog
334933	-1.44783	0.00302174	No homolog
615907	-1.45062	0.000728943	No homolog
481081	-1.4529	8.02e-05	Sugar transporter
695600	-1.45319	0.000493679	Cytochrome P450
656831	-1.45586	4.52e-05	2OG-Fe(II) oxygenase
323928	-1.45678	0.000368059	No homolog
624027	-1.45858	0.0045577	No homolog
703429	-1.45891	0.000299084	No homolog
605107	-1.46004	0.000635617	Protein of unknown function
474018	-1.4611	0.00155673	No homolog
192587	-1.46538	0.000256865	Thaumatin, pathogenesis-related
583411	-1.46576	5.77e-05	Basic helix-loop-helix dimerisation region bHLH
326005	-1.46648	0.00357081	No homolog
306106	-1.46722	0.000845107	No homolog
475478	-1.46812	1.81e-05	No homolog
466607	-1.46946	0.00383221	Ssl1-like
580553	-1.47217	0.00174136	Di-trans-poly-cis-decaprenylcistransferase
657601	-1.47235	4.26e-05	No homolog
522995	-1.47307	6.51e-05	Transcription factor TFIIB related
689261	-1.47371	0.000407851	No homolog
571180	-1.47769	0.000555959	No homolog
460250	-1.4816	1.08e-05	Glycoside hydrolase, catalytic core superfamily
586250	-1.4818	0.0037863	No homolog
708923	-1.48492	2.22e-05	Pyridoxal phosphate-dependent decarboxylase
485570	-1.48675	0.000107929	No homolog
689935	-1.48806	0.0010487	No homolog
316373	-1.49346	0.00302174	No homolog
327585	-1.49535	0.000113393	No homolog
682584	-1.50051	0.00759623	No homolog
453784	-1.50347	0.00855246	Ankyrin
665992	-1.50355	0.000930968	Histidine acid phosphatase
304423	-1.50362	3.24e-05	No homolog
707098	-1.50679	4.08e-05	ABC transporter-like
570409	-1.50693	0.00166283	DNA-directed DNA polymerase, family B
476364	-1.51245	8.78e-06	ThiJ/PfpI
328869	-1.5157	0.0050179	No homolog
705282	-1.51611	3.54e-05	Mitochondrial glycoprotein
601158	-1.51863	0.000291806	No homolog
603274	-1.51966	4.72e-05	No homolog
652873	-1.5197	2.22e-05	No homolog
480253	-1.5221	0.000202749	Cupredoxin superfamily
469382	-1.52273	0.00181441	No homolog
144806	-1.5231	7.21e-06	Concanavalin A-like lectin/glucanase superfamily
460420	-1.52529	0.00806598	Pyridoxamine 5'-phosphate oxidase-related, FMN-binding
399270	-1.52612	3.63e-06	Beta-propeller repeat TECPR
676375	-1.5275	0.000940257	Guanine nucleotide binding protein (G-protein), alpha subunit
594872	-1.52777	0.000209339	Kelch repeat type 1
595635	-1.52817	0.00894322	Fungal transcriptional regulatory protein
448863	-1.52995	0.000410128	Peptidase C48, SUMO/Sentrin/Ubl1
629832	-1.53055	0.000279663	Alternative oxidase
583350	-1.53282	0.00617589	No homolog
666662	-1.53542	0.00219658	DNA/RNA helicase, DEAD/DEAH box type
190685	-1.53952	0.000126984	Glycoside hydrolase, family 47
572498	-1.54163	0.000853283	No homolog
387122	-1.54201	2.13e-06	Citrate synthase
329307	-1.54217	0.00421028	No homolog
328462	-1.54226	0.000382102	Protein kinase
692747	-1.54475	1.24e-05	Myo-inositol-1-phosphate synthase, GAPDH-like
321639	-1.54487	0.00162492	TonB box
489146	-1.54564	4.27e-06	No homolog
606433	-1.54728	0.00115463	Ribonuclease T2
329561	-1.54852	0.00293365	No homolog
472539	-1.54932	2.64e-05	ATPase, F0 complex, subunit G, mitochondrial
580872	-1.55065	0.00469742	No homolog
625241	-1.55248	4.51e-06	Mitochondrial carrier protein
624138	-1.55408	8e-05	Phosphatidic acid phosphatase type 2/haloperoxidase
331315	-1.55478	0.000149731	No homolog
683183	-1.55737	0.00244036	GCN5-related N-acetyltransferase
597861	-1.56107	0.00403906	No homolog
674120	-1.56201	0.00317943	No homolog
250154	-1.56607	2.02e-05	Major facilitator superfamily MFS-1
656334	-1.56806	3.29e-06	Short-chain dehydrogenase/reductase SDR
693341	-1.57064	8.93e-06	No homolog
666461	-1.57119	3.52e-06	Heat shock protein DnaJ
638081	-1.57631	0.0043556	Calcium-binding EF-hand
451045	-1.5771	0.00478355	WD40 repeat
702340	-1.57856	0.000466024	Ribosome recycling factor
321543	-1.58048	5.07e-06	No homolog
184995	-1.58062	1.06e-05	Methyltransferase type 11
625683	-1.58175	0.000258093	Heat shock factor (HSF)-type, DNA-binding
685140	-1.58214	1.95e-05	No homolog
623197	-1.58269	6.35e-06	Tetratricopeptide TPR2
174798	-1.58308	1.98e-06	Glycoside hydrolase, catalytic core superfamily
471392	-1.58335	2.97e-05	No homolog
318524	-1.5859	0.000314666	Guanine nucleotide binding protein (G-protein), alpha subunit
327282	-1.5873	0.00158682	No homolog
331536	-1.58755	9.56e-05	NLI interacting factor
705188	-1.58878	0.00104981	No homolog
253920	-1.58988	0.00296093	Polysaccharide deacetylase
469402	-1.5905	0.0001529	No homolog
476004	-1.59193	2.45e-05	No homolog
332053	-1.59535	9.97e-06	No homolog
569162	-1.5955	0.000134923	No homolog
300342	-1.59606	2.89e-05	Exonuclease, RNase T and DNA polymerase III
606288	-1.59988	1.11e-05	Heat shock protein 70
294450	-1.60228	1.06e-05	Extracellular membrane protein, 8-cysteine region
682408	-1.6055	0.00212917	No homolog
695733	-1.60638	1.1e-05	eRF1 domain 1
655168	-1.60959	3.84e-06	No homolog
687269	-1.61202	0.00633267	No homolog
452181	-1.61263	0.00335748	Ankyrin
700979	-1.61392	1.81e-05	No homolog
483016	-1.61401	3.99e-06	Mitochondrial matrix Mmp37
597352	-1.61461	0.000444229	Peptidase C2, calpain
698004	-1.6157	0.00204066	No homolog
318236	-1.61665	1.15e-06	ABC transporter-like
315758	-1.61711	9.26e-07	Cytochrome P450
488895	-1.62276	0.00533881	Arrestin-like, N-terminal
187852	-1.62424	1.21e-06	Major facilitator superfamily MFS-1
184667	-1.62428	5.04e-05	Cytochrome b5
482370	-1.62666	0.000554463	No homolog
399510	-1.62717	3.28e-06	No homolog
477385	-1.62993	3.72e-05	No homolog
457758	-1.63086	2.16e-06	Ribokinase
443018	-1.6334	0.0068362	Terpenoid synthase superfamily
459073	-1.63453	0.00132714	No homolog
707360	-1.63559	2.83e-06	AAA ATPase
683246	-1.63748	7.69e-05	No homolog
511304	-1.63814	0.000378587	RNA recognition motif, RNP-2
647241	-1.6409	8.92e-07	NAD(P)-binding superfamily
637740	-1.64123	5.9e-06	FAD linked oxidase
460119	-1.64123	0.000152921	No homolog
323083	-1.6425	0.0017573	No homolog
582556	-1.65029	0.00372439	No homolog
477833	-1.65365	7.69e-05	No homolog
435865	-1.65417	0.00955794	No homolog
318709	-1.65468	0.00744448	No homolog
327476	-1.65498	0.00123278	No homolog
594306	-1.65529	2.9e-05	No homolog
253262	-1.65563	2.2e-05	Armadillo-type fold superfamily SSF48371 ARM repeat
327841	-1.658	0.00130076	No homolog
697272	-1.65848	0.000700954	No homolog
292603	-1.65852	9.75e-07	Fatty acid desaturase, type 1
689201	-1.66579	0.00188495	Cytochrome b5
309945	-1.66615	0.00184549	No homolog
295100	-1.66648	9.14e-06	No homolog
467257	-1.66655	2.61e-06	No homolog
580748	-1.66656	0.00448172	No homolog
334929	-1.667	0.00427048	No homolog
328393	-1.66792	8.81e-05	Zinc finger, RING-type
654117	-1.67052	4.19e-06	Src homology-3
480989	-1.67144	0.000387016	Uncharacterised conserved protein
487666	-1.6715	5.09e-05	Zinc finger, MYND-type
595594	-1.67688	0.00943515	AMP-dependent synthetase and ligase
477276	-1.67705	5.62e-06	No homolog
292434	-1.67958	2.31e-06	Patatin
664194	-1.68192	4.92e-06	O-methyltransferase, family 2
487384	-1.68661	8.07e-07	No homolog
303116	-1.68797	0.000184372	BNR repeat
658227	-1.69001	3.32e-07	No homolog
499458	-1.69061	0.00156228	No homolog
187554	-1.69585	1.7e-07	Carbamoyl phosphate synthase, large subunit
701857	-1.70308	1.61e-07	ADP-ribosylation/Crystallin J1
456920	-1.705	3e-07	Filamentation induced by cAMP protein Fic
298393	-1.70871	0.000130092	No homolog
659853	-1.70894	0.00624239	No homolog
692886	-1.71377	0.000884181	No homolog
252824	-1.71451	7.52e-07	Protein kinase
679891	-1.71457	5.62e-05	High mobility group box, HMG1/HMG2
553226	-1.71567	0.00265913	Basic helix-loop-helix dimerisation region bHLH
323722	-1.71651	0.000560895	No homolog
699415	-1.71777	2.12e-06	No homolog
706117	-1.71914	9.31e-06	No homolog
606586	-1.72272	0.00935807	Pyruvate/Phosphoenolpyruvate kinase, catalytic core superfamily
615572	-1.72423	4.9e-05	No homolog
438804	-1.72564	0.0041622	No homolog
592129	-1.72813	6.46e-06	DNA breaking-rejoining enzyme
649377	-1.72899	8.49e-07	No homolog
702404	-1.73022	3.47e-06	No homolog
617947	-1.73138	1.92e-05	G protein alpha subunit, helical insertion
583134	-1.73233	0.00368886	No homolog
595144	-1.73829	0.000211567	No homolog
462064	-1.74286	0.00940072	Peptidase A1
299676	-1.74316	0.000310247	Six-hairpin glycosidase-like superfamily
318873	-1.74591	2.87e-07	Glyceraldehyde 3-phosphate dehydrogenase
701551	-1.74711	1.91e-07	CoA-transferase family III
579351	-1.74831	8.14e-06	No homolog
479857	-1.74944	0.00252003	WD40 repeat
590685	-1.74964	5.81e-07	No homolog
657420	-1.75171	1.6e-06	No homolog
488769	-1.752	0.00119455	No homolog
582183	-1.75299	0.00153512	No homolog
670044	-1.75484	8.9e-07	No homolog
704177	-1.75501	0.000117098	No homolog
331242	-1.76065	0.000145197	No homolog
316660	-1.7644	0.00411322	Guanine nucleotide binding protein (G-protein), alpha subunit
602051	-1.7648	1.2e-06	Zinc finger, MYND-type
706819	-1.76505	0.000608777	No homolog
709888	-1.76965	9.56e-06	No homolog
693655	-1.7751	8.81e-05	No homolog
688984	-1.77683	0.000111451	FAD-dependent pyridine nucleotide-disulphide oxidoreductase
171643	-1.78028	2.83e-07	Isocitrate lyase and phosphorylmutase
306385	-1.78078	5.46e-08	No homolog
703935	-1.7825	1.13e-05	No homolog
701536	-1.78552	2.27e-07	Lipopolysaccharide-modifying protein
315406	-1.79046	0.000351255	Major facilitator superfamily MFS-1
697816	-1.79465	5.71e-05	No homolog
325722	-1.79711	0.00420908	No homolog
442942	-1.80001	7.58e-05	Autophagocytosis associated protein, N-terminal
453631	-1.80101	0.000569093	No homolog
691718	-1.80333	1.82e-06	No homolog
477259	-1.80406	8.78e-06	Armadillo-type fold superfamily SSF48371 ARM repeat
445725	-1.80802	0.000565799	No homolog
295043	-1.81222	1.03e-08	Cytochrome b5
482368	-1.81391	0.000780207	No homolog
484426	-1.81589	0.00302174	Methyltransferase type 11
447436	-1.81624	0.00470929	Rieske iron-sulphur protein
477117	-1.82098	0.00405572	No homolog
452178	-1.8231	0.000466252	Ankyrin
314275	-1.82745	6.82e-07	PAPA-1-like conserved region
176996	-1.83061	3.72e-08	Ribonucleotide reductase large subunit
297046	-1.83431	0.000317638	No homolog
242631	-1.8358	1.14e-07	Oligopeptide transporter OPT superfamily
680155	-1.8371	1.03e-07	Triosephosphate isomerase
399829	-1.84015	1.01e-08	ABC transporter-like
699766	-1.84303	4.24e-06	No homolog
307042	-1.84327	1.06e-08	ABC transporter-like
440545	-1.84342	1.1e-06	No homolog
584621	-1.84378	0.000277432	No homolog
499230	-1.84388	0.00195082	No homolog
473962	-1.84416	5.32e-06	No homolog
617851	-1.85231	2.54e-06	ABC transporter-like
665447	-1.85498	0.000901897	Protein kinase
670738	-1.85949	1.06e-06	GCN5-related N-acetyltransferase
629806	-1.86223	4.78e-08	Malic oxidoreductase
468924	-1.86245	0.00594178	No homolog
618117	-1.86247	0.00231358	No homolog
335466	-1.86536	1.78e-06	G protein alpha subunit, helical insertion
592165	-1.8658	6.95e-05	Phosphoglycerate/bisphosphoglycerate mutase
675195	-1.86709	0.009844	No homolog
335668	-1.86792	2.38e-05	NLI interacting factor
589142	-1.87049	5.37e-05	No homolog
603666	-1.87051	0.000990048	No homolog
667246	-1.8719	3.64e-07	No homolog
475548	-1.87417	2.38e-05	No homolog
601918	-1.8754	0.002083	No homolog
706093	-1.87796	5.53e-06	Haloacid dehalogenase-like hydrolase
301563	-1.88051	1.03e-05	Zinc finger, C2H2-type
598563	-1.88196	4.52e-05	No homolog
476464	-1.88226	0.00623589	No homolog
706199	-1.88237	8.17e-09	No homolog
330145	-1.88411	7.01e-05	No homolog
310430	-1.88503	0.00632397	No homolog
301618	-1.88555	0.00315232	No homolog
304323	-1.88686	2.69e-07	Mg2+ transporter protein, CorA-like
304742	-1.88851	0.00155123	No homolog
663606	-1.88988	8.15e-09	No homolog
304414	-1.89322	5.59e-09	Peptidase C1A, papain
674251	-1.89358	0.000125693	No homolog
447683	-1.89623	2.41e-05	No homolog
668404	-1.9022	4.38e-06	DNA mismatch repair protein MutS
520382	-1.90243	2.32e-08	Protein kinase
687359	-1.90358	4.16e-05	No homolog
586971	-1.90378	5.68e-08	BRO1
675142	-1.90495	2.83e-06	No homolog
446612	-1.90813	0.00759623	No homolog
627630	-1.91146	0.000103444	Zinc finger, MYND-type
448758	-1.91521	9.74e-08	Glucose-methanol-choline oxidoreductase
314099	-1.91839	0.000693926	No homolog
458680	-1.91879	1.94e-07	No homolog
670845	-1.92041	2.86e-09	Furin-like repeat
599981	-1.92049	0.0034927	No homolog
295662	-1.92248	3.39e-08	Cyclopropane-fatty-acyl-phospholipid synthase
453804	-1.92267	6.21e-09	Chaperonin Cpn60
395772	-1.92325	0.00083041	Zinc finger, C6HC-type
659044	-1.92492	1.94e-07	No homolog
598064	-1.92633	0.000189694	Short-chain dehydrogenase/reductase SDR
310203	-1.93051	0.000255314	Aldo/keto reductase
476389	-1.9327	0.000120419	No homolog
605706	-1.9346	1.76e-08	Phosphatidic acid phosphatase type 2/haloperoxidase
572059	-1.93489	0.00392783	Protein-tyrosine phosphatase, dual specificity
474978	-1.93638	0.000117098	No homolog
482701	-1.93918	8.88e-06	AAA+ ATPase
253028	-1.94081	6.06e-09	ATPase, P-type, K/Mg/Cd/Cu/Zn/Na/Ca/Na/H-transporter
597930	-1.94539	0.00581597	No homolog
691206	-1.94741	0.00476096	No homolog
578480	-1.94793	0.00171491	Ribosomal protein L14
191321	-1.94876	3.66e-07	Glycosyl transferase, group 1
304117	-1.95025	0.000243647	No homolog
704787	-1.95046	4.86e-07	No homolog
698230	-1.95092	0.0026794	No homolog
544081	-1.95297	9.05e-05	No homolog
694325	-1.95648	2.74e-09	No homolog
399543	-1.95861	0.000120419	Fungal mating-type pheromone
632030	-1.96091	0.00993463	No homolog
468795	-1.96122	0.000931076	No homolog
587217	-1.96255	2.34e-07	No homolog
300296	-1.97023	0.00046302	No homolog
684448	-1.97359	0.00027531	No homolog
689669	-1.97371	6.49e-06	No homolog
312250	-1.97424	0.00795373	Protein kinase
312944	-1.97511	0.000104452	Zinc finger, C6HC-type
659152	-1.97677	1.85e-08	No homolog
614169	-1.97714	0.00479114	No homolog
332965	-1.97835	0.000267925	No homolog
186824	-1.97836	1.37e-08	Glycoside hydrolase, family 61
462011	-1.97854	1.24e-07	No homolog
568439	-1.97884	0.00012614	No homolog
316563	-1.97908	1.09e-06	Translation elongation factor EF1A/initiation factor IF2gamma
680613	-1.97958	9.79e-10	Chaperonin clpA/B
692250	-1.98073	6.22e-06	Sucraseferredoxin-like
568241	-1.98217	0.00174428	No homolog
394052	-1.98585	1.52e-09	No homolog
303826	-1.9862	4.69e-06	Actin/actin-like
479621	-1.98629	9.18e-07	Sucraseferredoxin-like
467513	-1.98762	0.00332043	No homolog
567640	-1.99069	0.000581668	Protein of unknown function
316467	-1.99436	0.000150473	No homolog
581333	-1.99571	6.08e-07	No homolog
518379	-2.00138	5.98e-06	No homolog
689815	-2.00292	9.29e-08	No homolog
668420	-2.00451	1.43e-08	BTB/POZ-like
297564	-2.00585	8.97e-05	Major facilitator superfamily MFS-1
571389	-2.00985	0.00927627	No homolog
329334	-2.01206	9.73e-06	No homolog
294752	-2.01337	7.66e-06	Proteasome activator pa28, REG beta subunit
698268	-2.01365	3.72e-06	No homolog
621195	-2.01457	3.79e-05	No homolog
615892	-2.01731	0.00010873	No homolog
492092	-2.01764	0.000245892	No homolog
579513	-2.03225	7.05e-05	Six-hairpin glycosidase-like superfamily
487242	-2.03588	1.54e-09	Ankyrin
248952	-2.03976	3.68e-08	Cytochrome b5
451826	-2.04126	2.25e-08	No homolog
474700	-2.04223	4.61e-07	No homolog
310500	-2.04306	2.86e-07	Conserved hypothetical protein
620690	-2.0453	0.000798429	HEAT H
473307	-2.05353	0.00451644	Phosphotyrosyl phosphatase activator, PTPA
297000	-2.06371	8.01e-09	Fungal mating-type pheromone
488209	-2.07315	0.00837721	No homolog
470973	-2.07362	3.42e-08	No homolog
692283	-2.07737	1.66e-08	Beta-glucan synthesis-associated, SKN2
618013	-2.07981	3.57e-05	No homolog
659599	-2.08337	4.66e-09	No homolog
616351	-2.0835	3.2e-05	No homolog
452636	-2.08676	3.72e-05	No homolog
699043	-2.09102	3.38e-07	No homolog
581242	-2.0953	0.00029528	Six-hairpin glycosidase-like superfamily
299430	-2.09557	0.0020187	No homolog
583397	-2.0965	0.00240649	No homolog
621475	-2.09942	1.08e-05	No homolog
567773	-2.10516	0.000485866	No homolog
580852	-2.10602	2.03e-09	No homolog
503826	-2.11457	0.000145643	Basic helix-loop-helix dimerisation region bHLH
671723	-2.11487	5.58e-09	Cys/Met metabolism, pyridoxal phosphate-dependent enzyme
308456	-2.11575	4.97e-09	Prefoldin superfamily
399576	-2.11838	0.00104466	Fungal mating-type pheromone
188370	-2.125	3.37e-10	Thiamine pyrophosphate enzyme
483974	-2.12942	2.37e-05	AMP-dependent synthetase and ligase
452188	-2.13074	7.21e-05	Ankyrin
658076	-2.13607	1.03e-09	No homolog
308597	-2.13626	2.34e-07	Amino acid permease-associated region
686415	-2.13765	3.46e-09	Stomatin
638062	-2.13882	0.00625769	No homolog
473384	-2.14234	6.41e-10	ATPase, P-type, K/Mg/Cd/Cu/Zn/Na/Ca/Na/H-transporter
300794	-2.14281	0.00157046	No homolog
684594	-2.15475	0.000194231	Protein kinase
571449	-2.15619	9.98e-05	2OG-Fe(II) oxygenase
699001	-2.15679	0.000332862	Autophagocytosis associated protein, N-terminal
588047	-2.1581	0.00256383	No homolog
305841	-2.17457	1.81e-06	No homolog
686765	-2.17658	1.26e-09	Protein kinase
603266	-2.18534	1.07e-06	No homolog
386721	-2.18601	1.79e-09	Ricin B lectin
688595	-2.18871	0.00197448	No homolog
624327	-2.19153	4.99e-10	O-methyltransferase, family 3
601926	-2.19352	0.000404088	Peptidase aspartic
471391	-2.19914	1.56e-08	No homolog
333008	-2.20188	9.95e-05	Adenylosuccinate synthetase
637737	-2.20384	8.32e-10	Glutathione S-transferase, C-terminal
315360	-2.20816	1.34e-06	Carboxylesterase, type B
252635	-2.21393	4.85e-06	Major facilitator superfamily MFS-1
705668	-2.21436	5.61e-09	No homolog
330457	-2.21466	1.94e-05	No homolog
471621	-2.21787	0.00827532	No homolog
317505	-2.22252	9.08e-05	Peptidase C50, separase
576686	-2.22519	1.46e-10	Lipopolysaccharide-modifying protein
335325	-2.23047	0.000539816	No homolog
587346	-2.2356	4.54e-06	3-beta hydroxysteroid dehydrogenase/isomerase
635150	-2.23701	4.16e-08	No homolog
618395	-2.24051	6.12e-09	NAD(P)-binding superfamily
591522	-2.24465	2.75e-07	No homolog
452172	-2.24835	0.000267825	Ankyrin
601583	-2.24933	1.53e-08	No homolog
305071	-2.25183	4.25e-06	No homolog
304985	-2.25213	3.54e-05	Zinc finger, RING-type
581595	-2.25347	6.81e-06	No homolog
689586	-2.25354	4.82e-08	No homolog
658386	-2.25628	1.68e-07	Glutathione S-transferase, C-terminal
318570	-2.25649	2.02e-05	WD40 repeat
601628	-2.25777	0.000965378	Zinc finger, CCHC-type
574233	-2.26183	0.00426692	No homolog
694322	-2.26623	1.35e-08	No homolog
303938	-2.27155	0.00289972	No homolog
600585	-2.27249	8.48e-09	No homolog
190855	-2.27315	2.39e-08	Aromatic-ring hydroxylase
698748	-2.27528	6.97e-05	No homolog
602287	-2.27589	3.77e-08	No homolog
577322	-2.279	0.00950065	Carbonic anhydrase
627608	-2.27932	5.38e-09	Aromatic-ring hydroxylase
439023	-2.28051	0.00328309	No homolog
451853	-2.28511	0.00698304	No homolog
310910	-2.28526	6.86e-08	Fungal transcriptional regulatory protein
573457	-2.28711	3.67e-09	Glutathione S-transferase, C-terminal
709905	-2.28846	2.31e-10	No homolog
601766	-2.29192	2.51e-08	No homolog
335058	-2.29929	2.52e-05	Fungal hydrophobin
674742	-2.30013	1.03e-08	No homolog
704758	-2.30434	1.46e-10	No homolog
237880	-2.30468	0.000750121	Carbonic anhydrase
329864	-2.305	4.45e-05	No homolog
486435	-2.30723	6.12e-10	Chaperonin clpA/B
329649	-2.30956	9.4e-08	No homolog
456933	-2.31662	7.78e-10	No homolog
467644	-2.31809	5.35e-07	No homolog
579169	-2.32229	7.59e-08	No homolog
310245	-2.3224	0.00698826	DNA mismatch repair protein
598753	-2.32302	0.00135338	Cyclin-like F-box
673093	-2.32388	6.01e-11	No homolog
325499	-2.32475	1.87e-06	No homolog
449025	-2.32845	0.00259004	Cytochrome P450, E-class, group IV
310289	-2.33034	0.000683782	No homolog
390340	-2.33077	3.22e-11	Cytochrome P450
653639	-2.33737	1.47e-06	Prenyltransferase/squalene oxidase
613401	-2.34299	0.000893225	No homolog
590108	-2.34481	0.005249	No homolog
472938	-2.34641	2.71e-11	Short-chain dehydrogenase/reductase SDR
482817	-2.34648	0.00372978	No homolog
682919	-2.35548	1.72e-06	No homolog
623403	-2.36315	7.64e-07	No homolog
684415	-2.36364	5.62e-06	No homolog
583945	-2.36576	0.00245112	No homolog
689342	-2.37257	5.77e-05	Putative 5-3 exonuclease
656287	-2.37397	7.17e-11	DNA/RNA helicase, DEAD/DEAH box type
707489	-2.37436	8.5e-11	AAA ATPase
186854	-2.38178	2.71e-11	Natural resistance-associated macrophage protein
597883	-2.38707	0.000292359	Peptidase C50, separase
693754	-2.38818	1.77e-08	No homolog
601850	-2.39163	0.00307065	No homolog
182082	-2.39297	1.38e-09	Diacylglycerol acyltransferase
569653	-2.39351	0.000652055	No homolog
619647	-2.39667	4.01e-09	ThiJ/PfpI
707379	-2.39719	2.97e-08	No homolog
651820	-2.39888	0.000389139	No homolog
303722	-2.4008	1.27e-09	Peptidase S9A, prolyl oligopeptidase
691026	-2.40343	3.18e-05	No homolog
600733	-2.40415	1.03e-06	No homolog
630809	-2.40717	2.13e-11	Protein kinase
657392	-2.40981	2.57e-10	No homolog
671748	-2.41397	1.6e-06	Cyclin-like F-box
308373	-2.41646	3.83e-05	No homolog
503333	-2.43143	0.00286633	No homolog
663310	-2.43395	1.84e-05	No homolog
583666	-2.43958	2.34e-10	No homolog
594547	-2.43959	6.86e-07	No homolog
619788	-2.44315	1.73e-07	No homolog
576161	-2.44321	9.34e-06	No homolog
702476	-2.44409	2.23e-09	Cytochrome P450
661891	-2.44555	1.58e-11	ATP-citrate lyase/succinyl-CoA ligase
328454	-2.44709	0.00324517	No homolog
666365	-2.44881	0.00179938	No homolog
472925	-2.44905	2.42e-11	Short-chain dehydrogenase/reductase SDR
302210	-2.45171	0.00402997	No homolog
191878	-2.45743	0.00122906	Phosphotyrosyl phosphatase activator, PTPA
694818	-2.4594	1.26e-09	Ferritin/ribonucleotide reductase-like superfamily
630863	-2.46295	1.5e-07	No homolog
329449	-2.46654	9.11e-08	No homolog
315197	-2.47303	6.78e-06	No homolog
300390	-2.47525	0.00573128	Band 7 protein
598075	-2.47776	4.13e-06	No homolog
674737	-2.48081	0.00237253	No homolog
636228	-2.48266	1.21e-10	Helix-turn-helix type 3
438982	-2.48518	0.00135785	No homolog
670672	-2.48561	0.00239583	Short-chain dehydrogenase/reductase SDR
447316	-2.48643	1.33e-08	Glucose/ribitol dehydrogenase
595332	-2.48894	1.73e-07	No homolog
646661	-2.49418	0.000509075	WD40 repeat
568255	-2.49434	0.00202755	No homolog
587479	-2.50629	0.000987875	No homolog
687221	-2.50665	0.00965411	No homolog
379253	-2.51024	1.1e-11	Membrane-associated proteins in eicosanoid and glutathione metabolism (MAPEG)
709721	-2.51537	2.71e-11	Glucose-methanol-choline oxidoreductase
611935	-2.51595	2.64e-10	Glycoside hydrolase, family 31
328304	-2.5177	3.46e-06	Deoxyribonuclease, TatD-related
576775	-2.52371	5.55e-06	No homolog
685074	-2.52495	7.13e-07	No homolog
665060	-2.52573	1.43e-10	No homolog
619855	-2.52871	1.58e-07	No homolog
331816	-2.53107	0.00583717	No homolog
535482	-2.53377	4.99e-10	No homolog
706123	-2.5395	3.37e-06	No homolog
328483	-2.54356	5.33e-11	No homolog
691322	-2.5456	0.00154551	No homolog
673847	-2.54691	0.000214389	No homolog
455416	-2.547	4.14e-05	No homolog
334206	-2.55105	0.0092987	No homolog
300373	-2.55489	3.72e-08	No homolog
470877	-2.55546	1.71e-09	Deoxyribonuclease, TatD-related
580523	-2.55639	0.00414724	No homolog
599679	-2.55659	2.22e-08	Tetratricopeptide TPR-3
503163	-2.56414	8.48e-09	No homolog
698605	-2.56623	8.83e-08	No homolog
709733	-2.56768	3.22e-07	Protein kinase-like superfamily
480829	-2.57129	0.0066498	No homolog
334214	-2.57753	1.71e-09	No homolog
462823	-2.57894	9.82e-12	Protein synthesis factor, GTP-binding
668771	-2.58254	5.84e-11	BTB/POZ-like
571036	-2.58296	2.01e-09	No homolog
600174	-2.58429	0.00226753	TAFII28-like protein
668183	-2.58562	0.000244592	DNA/RNA helicase, DEAD/DEAH box type
642624	-2.59222	4.41e-10	Cupredoxin superfamily
443323	-2.60417	6.21e-09	No homolog
315438	-2.60423	4.25e-12	Major facilitator superfamily MFS-1
466105	-2.61188	0.000262045	No homolog
334800	-2.62449	0.00148007	SET
617860	-2.62599	1.33e-08	No homolog
587712	-2.6266	0.000115838	No homolog
318131	-2.6271	1.54e-05	No homolog
333333	-2.63498	0.00984469	No homolog
689583	-2.63545	4.36e-07	No homolog
315237	-2.63748	1.96e-11	ATPase, P-type, K/Mg/Cd/Cu/Zn/Na/Ca/Na/H-transporter
708176	-2.63899	6.96e-10	No homolog
333792	-2.64299	2.64e-05	No homolog
602430	-2.64654	5.35e-07	No homolog
674740	-2.64987	2.13e-09	No homolog
462782	-2.65393	4.88e-05	No homolog
635017	-2.65674	0.000528462	No homolog
459717	-2.66495	6.87e-10	No homolog
595357	-2.66641	0.00124033	Glycoside hydrolase, catalytic core superfamily
453640	-2.66658	6.36e-07	Peptidase S8 and S53, subtilisin, kexin, sedolisin
620979	-2.66821	8.43e-05	No homolog
318307	-2.66858	2.72e-07	No homolog
700975	-2.6762	5.81e-11	Glyoxal oxidase
592522	-2.67705	2.19e-05	No homolog
574122	-2.67729	0.00983869	No homolog
333104	-2.67852	0.00333897	Ras
315007	-2.6833	0.00396643	No homolog
602082	-2.68802	1.79e-09	No homolog
329041	-2.68963	4.97e-09	Major facilitator superfamily MFS-1
299310	-2.69049	1.12e-07	Aldo/keto reductase
647509	-2.69867	2.6e-07	No homolog
654096	-2.70428	1e-09	Ribosomal protein 60S
314373	-2.70791	4.03e-05	No homolog
577805	-2.70859	0.00762733	No homolog
329726	-2.71041	0.00555284	No homolog
331976	-2.71048	0.00736139	No homolog
314747	-2.71544	0.00192899	Alcohol dehydrogenase, zinc-binding
691136	-2.71667	2.55e-08	No homolog
191659	-2.71717	1.77e-11	Peptidase A1
445451	-2.72124	6.87e-09	No homolog
443613	-2.73323	8.15e-09	Heat shock protein Hsp20
321620	-2.73327	0.0033445	No homolog
647361	-2.73569	9.17e-07	Phosphopantetheine attachment site
399575	-2.74149	1.68e-06	Fungal mating-type pheromone
608752	-2.7448	1.11e-10	No homolog
335843	-2.74489	5.64e-08	No homolog
709570	-2.75365	2.22e-12	No homolog
457985	-2.75407	3.22e-11	No homolog
329728	-2.75635	0.000213101	No homolog
458381	-2.75721	2.39e-08	Myo-inositol-1-phosphate synthase, GAPDH-like
477124	-2.76397	7.18e-08	No homolog
323186	-2.76485	1.63e-07	No homolog
320601	-2.76543	0.000190338	No homolog
438980	-2.76795	0.00058767	No homolog
692540	-2.76967	4.63e-10	No homolog
392638	-2.77127	2.73e-12	ABC transporter-like
632577	-2.77156	6.57e-08	No homolog
448680	-2.77465	3.72e-07	GatB/Yqey superfamily
445719	-2.78194	4.64e-07	No homolog
331259	-2.78839	0.00373002	No homolog
618027	-2.79206	0.00179599	No homolog
435900	-2.8017	2.77e-10	No homolog
312941	-2.8082	7.53e-05	No homolog
698129	-2.81445	5.73e-06	No homolog
334221	-2.82063	4.1e-07	No homolog
331846	-2.82781	3.37e-06	No homolog
579747	-2.8287	5.69e-07	No homolog
449979	-2.83544	0.00738414	No homolog
658298	-2.83776	1.64e-10	No homolog
301890	-2.83896	0.0012631	No homolog
620758	-2.8529	0.000394918	No homolog
685187	-2.85303	2.37e-08	No homolog
567679	-2.85934	0.000973549	Protein kinase
312100	-2.86182	1.82e-06	DNA/RNA helicase, DEAD/DEAH box type
487385	-2.86354	3.58e-08	Amino acid permease-associated region
690938	-2.86397	3.01e-06	No homolog
438961	-2.86436	0.00150478	Concanavalin A-like lectin/glucanase superfamily
575486	-2.86557	7.52e-07	No homolog
575188	-2.86931	1.57e-05	No homolog
399589	-2.87105	2.54e-05	Fungal mating-type pheromone
615627	-2.87265	2.47e-05	No homolog
688316	-2.87922	1.75e-06	No homolog
439007	-2.87953	0.000558513	No homolog
333891	-2.88037	6.04e-05	No homolog
439002	-2.88356	0.000195554	Helix-turn-helix, AraC type
575961	-2.88443	4.26e-10	Deoxyribonuclease, TatD-related
475768	-2.88481	0.00315985	No homolog
689660	-2.88614	9.89e-11	Zinc finger, CCHC-type
463003	-2.89356	0.00148977	BTB/POZ-like
334764	-2.90718	4.92e-05	No homolog
602958	-2.90943	4.61e-11	No homolog
394440	-2.91315	2.38e-05	Protein kinase
310909	-2.91381	2.01e-10	No homolog
477119	-2.9286	0.00362469	No homolog
335535	-2.93069	0.00063362	No homolog
606045	-2.94811	0.000646737	Peptidase C14, caspase catalytic
439145	-2.95142	0.000450509	No homolog
303970	-2.95788	0.000100326	No homolog
295579	-2.95799	3.01e-09	No homolog
692040	-2.95927	0.00175524	No homolog
303664	-2.96023	5.33e-08	Deoxyribonuclease, TatD-related
550021	-2.961	6.21e-09	Basic helix-loop-helix dimerisation region bHLH
691043	-2.96197	0.000211494	No homolog
572867	-2.96836	0.00764722	No homolog
293293	-2.98026	4.45e-13	No homolog
471510	-2.98044	0.00185847	No homolog
452759	-2.98234	0.00218707	No homolog
635262	-2.98968	8.92e-13	No homolog
319063	-2.99227	1.38e-06	No homolog
577140	-2.99242	2.83e-06	No homolog
460695	-2.99708	0.00262391	No homolog
601463	-3.01119	1.3e-11	No homolog
568346	-3.01189	1.65e-07	Basic helix-loop-helix dimerisation region bHLH
600422	-3.01656	2.69e-07	No homolog
464197	-3.01927	2.21e-08	No homolog
624148	-3.02076	4.65e-13	Aldo/keto reductase
632126	-3.0457	8.94e-12	Aromatic-ring hydroxylase
634764	-3.05544	2.2e-11	Heat shock protein 70
474293	-3.05855	2.1e-07	No homolog
334564	-3.06091	0.00248323	No homolog
333296	-3.06131	0.00458806	No homolog
487291	-3.07322	0.000539165	No homolog
586663	-3.07676	0.000218496	No homolog
590691	-3.08007	1.14e-12	DNA/RNA helicase, DEAD/DEAH box type
323110	-3.08322	1.94e-05	No homolog
332712	-3.09338	4.55e-09	No homolog
452166	-3.09471	0.00125836	Ankyrin
575121	-3.10235	0.00114624	GTP-binding protein, HSR1-related
300118	-3.10522	3.76e-09	Aminoacyl-tRNA synthetase, class I
475684	-3.11098	0.000247224	No homolog
450023	-3.11262	0.00749552	No homolog
315853	-3.1184	3.48e-11	No homolog
472188	-3.11912	8.11e-09	No homolog
307055	-3.1313	9.2e-10	No homolog
191735	-3.13641	4.18e-11	Lipocalin
621492	-3.13985	4.61e-06	No homolog
621036	-3.1423	9.08e-06	No homolog
704886	-3.14267	4.98e-12	Cytochrome P450, E-class, group I
691827	-3.14662	1.56e-08	No homolog
328887	-3.16188	6.28e-08	No homolog
467459	-3.16296	1.05e-07	No homolog
473280	-3.17484	3.21e-08	No homolog
561783	-3.18063	8.43e-05	No homolog
300941	-3.18134	7.12e-13	No homolog
301991	-3.18859	1.87e-13	ATPase, P-type, K/Mg/Cd/Cu/Zn/Na/Ca/Na/H-transporter
489848	-3.18899	7.02e-08	No homolog
678875	-3.19625	1.82e-10	ThiJ/PfpI
332748	-3.19631	0.000867172	No homolog
684699	-3.19962	9.56e-12	FAD linked oxidase
620542	-3.20572	0.00275476	No homolog
480240	-3.21371	1.76e-13	Inorganic pyrophosphatase
473155	-3.22244	5.67e-10	No homolog
479858	-3.22386	4.45e-13	No homolog
302030	-3.22435	4.99e-06	No homolog
687346	-3.24261	0.000694323	No homolog
627140	-3.2488	0.00947181	No homolog
578604	-3.25005	0.00116956	No homolog
519386	-3.25163	1.28e-09	No homolog
596775	-3.25393	0.00594986	No homolog
438918	-3.25424	8.73e-08	No homolog
449161	-3.25545	0.000431683	No homolog
438480	-3.25837	4.85e-10	No homolog
331444	-3.29062	1.08e-05	No homolog
444918	-3.30208	0.000937981	No homolog
304497	-3.30599	5.31e-10	Putative phosphatase regulatory subunit
576333	-3.3072	3.28e-11	Short-chain dehydrogenase/reductase SDR
623767	-3.30732	3.56e-12	2OG-Fe(II) oxygenase
336215	-3.31763	3.78e-07	No homolog
395881	-3.32164	8.24e-12	Glycoside hydrolase family 13
609732	-3.32473	0.000317638	No homolog
437878	-3.32827	2.94e-07	No homolog
600888	-3.33471	4.45e-08	Fungal mating-type pheromone
590742	-3.34531	0.00116057	No homolog
325989	-3.34714	3.87e-08	No homolog
447613	-3.35652	0.00547735	No homolog
533560	-3.37636	2.9e-05	No homolog
572072	-3.38679	1.13e-05	No homolog
578653	-3.39085	3.01e-09	No homolog
634762	-3.39588	4.43e-13	No homolog
448259	-3.40474	0.000367679	Heat shock protein Hsp20
332257	-3.40811	7.35e-08	No homolog
705128	-3.41448	0.000254694	No homolog
449866	-3.41899	9.32e-11	No homolog
614616	-3.42197	8.71e-14	ThiJ/PfpI
474714	-3.42218	1.69e-12	Heat shock protein Hsp20
485035	-3.42408	5.99e-11	Aromatic-ring hydroxylase
694675	-3.42452	8.33e-10	No homolog
596601	-3.43743	0.00708308	No homolog
482827	-3.44229	1.62e-11	No homolog
324586	-3.44325	6.94e-11	No homolog
694659	-3.44631	9.79e-11	No homolog
440821	-3.47535	6.3e-05	No homolog
691008	-3.48707	1.77e-05	No homolog
330632	-3.48848	0.00105769	No homolog
618809	-3.4955	6.3e-05	No homolog
179500	-3.50825	5.38e-13	Alcohol dehydrogenase, zinc-binding
453403	-3.5112	9.56e-12	E1-E2 ATPase-associated region
438210	-3.54924	0.00282448	WD40 repeat
443150	-3.54965	9.14e-10	No homolog
329820	-3.55264	8.34e-07	BNR repeat
601607	-3.57882	0.000349464	No homolog
666523	-3.58223	1.25e-10	No homolog
575046	-3.58318	7.95e-10	No homolog
314687	-3.59775	0.000101525	No homolog
293640	-3.60638	6.96e-13	No homolog
327547	-3.61688	0.00175325	MHCK/EF2 kinase
464876	-3.61961	8.78e-14	No homolog
327471	-3.61993	0.000125124	No homolog
452779	-3.62517	0.000907945	No homolog
396313	-3.62827	2.79e-14	No homolog
698972	-3.63187	3.37e-10	Cation-independent mannose-6-phosphate receptor
296675	-3.65361	1.09e-05	Myb, DNA-binding
445605	-3.66522	0.000138512	GINS complex, Sld5 component
304479	-3.67057	9.72e-10	No homolog
185358	-3.67301	2.36e-12	Glycoside hydrolase, family 5
174328	-3.67394	1.87e-12	Alkyl hydroperoxide reductase/ Thiol specific antioxidant/ Mal allergen
699045	-3.69679	0.0082647	No homolog
322479	-3.72095	1.47e-07	No homolog
689466	-3.72349	5.41e-07	No homolog
325508	-3.72817	0.000223321	No homolog
465777	-3.72949	0.000211567	No homolog
327513	-3.73944	6.61e-06	No homolog
483862	-3.74728	0.000364788	C2 calcium-dependent membrane targeting
592787	-3.74817	1.18e-12	2OG-Fe(II) oxygenase
559657	-3.75864	1.69e-09	No homolog
589018	-3.78742	1.52e-05	Autophagocytosis associated protein, N-terminal
445385	-3.79975	0.000126984	G protein alpha subunit, helical insertion
399902	-3.81928	0.000944911	Tetratricopeptide TPR-2
330681	-3.82971	1.44e-08	No homolog
189797	-3.83249	2.92e-13	Cytochrome b5
600616	-3.8414	4.12e-05	No homolog
331905	-3.84779	2.45e-05	No homolog
453868	-3.84956	3.59e-05	No homolog
474232	-3.86435	6.8e-15	No homolog
682888	-3.86571	0.00206248	No homolog
608075	-3.87185	5.8e-06	No homolog
325705	-3.88461	3.31e-08	No homolog
314107	-3.88876	9.14e-11	Malate synthase
595535	-3.89374	1.42e-07	No homolog
594845	-3.89609	1.11e-05	No homolog
495393	-3.89727	1.13e-08	No homolog
635298	-3.89924	4.45e-13	Peptidase C1B, bleomycin hydrolase
313489	-3.90045	0.00112635	No homolog
335610	-3.90102	5.01e-13	Cyclin-like F-box
706828	-3.90901	3.39e-11	Heat shock protein Hsp20
295047	-3.91595	6.14e-13	Deoxyribonuclease, TatD-related
484018	-3.92237	7.09e-07	No homolog
477283	-3.93321	4.31e-06	No homolog
310494	-3.96676	5.17e-10	Phospholipase A2, active site
594115	-3.98126	3.01e-07	No homolog
674659	-3.99866	0.00754667	Homeodomain-like superfamily
583031	-4.00616	3.87e-06	No homolog
334747	-4.00816	2.98e-07	No homolog
445654	-4.0118	0.000738266	Carbamoyl phosphate synthase, large subunit
598667	-4.01648	0.00842907	No homolog
455116	-4.02584	3.43e-12	No homolog
694917	-4.04182	0.00771177	No homolog
308196	-4.04692	1.36e-11	ATPase, P-type, K/Mg/Cd/Cu/Zn/Na/Ca/Na/H-transporter
704679	-4.05504	9.07e-15	Aldo/keto reductase
486401	-4.05517	2.23e-05	Polynucleotidyl transferase, Ribonuclease H fold superfamily
580600	-4.05998	1.43e-08	HMG-I and HMG-Y, DNA-binding
591643	-4.06161	2.75e-05	No homolog
456860	-4.08157	2.15e-12	TEA/ATTS
454031	-4.09295	7.85e-05	No homolog
304822	-4.09823	2.17e-08	No homolog
655185	-4.09988	1.58e-10	No homolog
457510	-4.10124	4.19e-13	No homolog
332845	-4.11536	0.000785495	No homolog
448910	-4.12169	4.72e-06	No homolog
304399	-4.13067	0.000367856	Aldehyde dehydrogenase
310541	-4.14875	3.47e-10	No homolog
453172	-4.17898	3.84e-08	No homolog
310065	-4.19415	8.81e-05	No homolog
333849	-4.1985	0.00404346	No homolog
584614	-4.20409	0.00660526	No homolog
447330	-4.22038	0.0052149	No homolog
303790	-4.22393	0.00339039	No homolog
537658	-4.22765	1.03e-09	No homolog
444143	-4.2302	1.01e-06	No homolog
446044	-4.23349	2.27e-11	Arrestin
704080	-4.23491	2.23e-14	Glucose-methanol-choline oxidoreductase
688529	-4.24087	0.000372325	No homolog
467524	-4.2436	1.09e-05	Adenylylsulphate kinase, C-terminal
552813	-4.25604	0.00288074	No homolog
596007	-4.26854	0.00317857	No homolog
474704	-4.27382	1.13e-10	Heat shock protein Hsp20
578707	-4.29222	6.78e-06	No homolog
575542	-4.30013	2.03e-14	Deoxyribonuclease, TatD-related
583132	-4.30262	2.21e-07	Autophagocytosis associated protein, N-terminal
699142	-4.3033	0.00288124	No homolog
314025	-4.31841	2.39e-15	Arrestin-like, N-terminal
607491	-4.31863	0.000253303	No homolog
590951	-4.32846	0.00384965	No homolog
333610	-4.33962	9.86e-07	No homolog
638613	-4.33989	1.33e-07	No homolog
572529	-4.34839	0.00315985	No homolog
579432	-4.35019	2.25e-08	No homolog
303351	-4.35487	8.16e-11	NADH-ubiquinone oxidoreductase
682105	-4.36173	4.51e-10	No homolog
399685	-4.37345	1.72e-12	No homolog
594429	-4.38556	0.00022009	No homolog
620011	-4.39808	2.85e-12	SANT, DNA-binding
709718	-4.47934	3.13e-08	No homolog
438992	-4.4811	4.82e-06	Basic helix-loop-helix dimerisation region bHLH
470597	-4.48222	7.9e-05	No homolog
620734	-4.48223	1.77e-05	No homolog
569512	-4.48854	0.0026591	No homolog
602059	-4.51705	4.72e-09	No homolog
682368	-4.5189	1.1e-07	Autophagocytosis associated protein, N-terminal
657870	-4.53077	6.17e-15	No homolog
145387	-4.53836	0.00114819	Fungal chitin synthase
328405	-4.55991	0.00170886	No homolog
334175	-4.57373	4.1e-05	No homolog
457337	-4.58093	5.76e-12	No homolog
485292	-4.58179	1.48e-08	No homolog
438917	-4.58973	7.55e-05	No homolog
479880	-4.59438	0.0008296	Isocitrate/isopropylmalate dehydrogenase
389286	-4.59746	3.89e-08	Fungal hydrophobin
598942	-4.60354	0.000905152	No homolog
699044	-4.60418	6.67e-05	No homolog
699081	-4.6284	3.3e-09	No homolog
453618	-4.63625	9.86e-06	Autophagocytosis associated protein, C-terminal
681939	-4.64076	5.86e-10	No homolog
453407	-4.7094	1.18e-12	E1-E2 ATPase-associated region
452183	-4.71266	6.91e-06	No homolog
586635	-4.71519	0.00571295	No homolog
485413	-4.71955	0.00109415	No homolog
579739	-4.76327	1.25e-10	No homolog
658824	-4.76406	1.24e-15	Heat shock protein Hsp20
397786	-4.78027	6.05e-10	Aconitase/3-isopropylmalate dehydratase large subunit
570934	-4.79614	1.4e-07	No homolog
439022	-4.80542	2.51e-06	No homolog
438916	-4.8093	7.33e-09	WD40 repeat
331424	-4.82443	7.47e-10	No homolog
689891	-4.87171	0.000255032	No homolog
602118	-4.8874	0.000244592	No homolog
511636	-4.90139	3.54e-06	DNA breaking-rejoining enzyme
323964	-4.90362	3.22e-05	Protein of unknown function
698874	-4.90412	0.000503006	G protein alpha subunit, helical insertion
615727	-4.92449	0.000428287	No homolog
396183	-4.96847	2.84e-10	WD40 repeat
691172	-4.9919	2.71e-11	No homolog
632240	-4.99883	3.95e-08	No homolog
332183	-5.03594	9.32e-12	No homolog
601840	-5.0361	3.44e-14	No homolog
476622	-5.04589	2.34e-08	No homolog
620662	-5.04873	2.86e-06	Autophagocytosis associated protein, N-terminal
308413	-5.08185	0.000100326	No homolog
675060	-5.16095	4.43e-14	Heat shock protein Hsp20
682282	-5.1628	0.000279098	No homolog
308939	-5.19924	3.72e-06	No homolog
470918	-5.20017	0.000105503	No homolog
602938	-5.2022	8.82e-05	DNA breaking-rejoining enzyme
678280	-5.24812	1.01e-13	Heat shock protein Hsp20
440431	-5.28236	6.96e-10	No homolog
583723	-5.29358	2.6e-10	No homolog
620797	-5.34653	8.1e-07	Autophagocytosis associated protein, N-terminal
453680	-5.44779	1.22e-11	No homolog
308339	-5.57657	1.07e-05	No homolog
292422	-5.64264	3.44e-14	Barwin
678097	-5.68215	1.03e-16	No homolog
675074	-5.80018	7.51e-14	Heat shock protein Hsp20
392408	-5.90067	2.38e-14	No homolog
453493	-5.94717	3.5e-06	Putative 5-3 exonuclease
318163	-5.9906	5.69e-16	No homolog
697904	-5.99452	2.63e-14	No homolog
598924	-6.04249	3.31e-08	No homolog
333132	-6.05316	4.92e-13	ATPase, P-type, K/Mg/Cd/Cu/Zn/Na/Ca/Na/H-transporter
614675	-6.10355	1.03e-06	No homolog
631170	-6.15628	6.68e-13	No homolog
518719	-6.18914	3.84e-08	Tetratricopeptide TPR-1
323937	-6.32153	2.12e-06	No homolog
597302	-6.43714	5.55e-07	No homolog
309736	-6.68449	4.18e-11	Cytochrome c oxidase subunit VIIc
621027	-6.84122	7.6e-11	No homolog
602054	-6.94025	3.33e-14	No homolog
299392	-6.94306	1.2e-08	No homolog
517738	-7.02254	0.00967703	No homolog
483425	-7.11829	0.00821606	No homolog
306754	-7.12673	0.00916864	No homolog
438510	-7.14312	0.00842095	No homolog
551259	-7.15193	0.00845354	No homolog
331508	-7.17577	0.00641379	No homolog
310555	-7.19158	0.00811253	No homolog
314981	-7.19187	0.00879134	No homolog
600576	-7.199	0.00633267	No homolog
618115	-7.22346	0.00580403	No homolog
299290	-7.25348	0.0050371	No homolog
445655	-7.26904	0.00795035	Carbamoyl phosphate synthase, GATase
620432	-7.27188	0.00494285	Cytochrome P450
697713	-7.27906	0.00676142	No homolog
313488	-7.28057	0.00524256	No homolog
620213	-7.28483	0.00681056	SANT, DNA-binding
453833	-7.3146	0.00500474	No homolog
697013	-7.32326	0.00564409	No homolog
614697	-7.32346	0.00547252	No homolog
596205	-7.34118	0.00535206	Protein of unknown function
501614	-7.34909	0.00426692	No homolog
506980	-7.35774	0.00806598	Putative 5-3 exonuclease
299642	-7.36078	0.00393251	No homolog
689456	-7.36232	0.00921097	No homolog
574740	-7.40096	0.0046672	No homolog
477091	-7.41731	0.00388227	No homolog
452204	-7.42856	0.00604355	Aconitase/3-isopropylmalate dehydratase large subunit
298367	-7.43708	0.0035549	No homolog
593546	-7.44623	0.00377948	No homolog
308611	-7.46901	0.00513208	No homolog
305637	-7.50161	0.00248814	No homolog
642336	-7.50356	0.00355681	No homolog
445679	-7.50776	0.00244747	Peptidase C50, separase
438404	-7.53778	0.00274449	No homolog
483950	-7.57718	0.00206248	No homolog
605803	-7.5796	0.00378845	No homolog
445893	-7.5848	0.00387654	Zinc finger, C2H2-type
446489	-7.59131	0.00309268	No homolog
[truncated: 94 more rows]

## Sheet: DEGs for Paxillus involutus
Gene	log2FC	FDR	IPR annotation (or 50 first ones from JGI Paxillus homepage)
172125	-10.9229	0.000243144	No homolog
20564	-10.2028	0.00182609	poly(A)-specific ribonuclease
15944	-10.03	0.000579401	ERG4/ERG24 ergosterol biosynthesis protein
68447	-10.0263	0.00157484	No homolog
47391	-9.96084	0.000822485	No homolog
30840	-9.40488	0.00331662	Ribonuclease H HMMPfam PF00075 RnaseH 1 68, 99, 1.6e-09
21447	-9.39123	0.00512603	No homolog
120395	-9.27262	0.00274256	Fatty acid desaturase, type 1
22237	-9.23008	0.00208294	No homolog
41657	-9.21179	0.00607532	WD40 repeat-like superfamily SSF50978 WD40 repeat-like 1 29, 387, 9.6e-14
77995	-9.20867	0.00607532	No homolog
158778	-9.11321	0.00271198	HAT dimerisation
22386	-8.9481	0.00376118	No homolog
82343	-8.92399	0.0039246	Tetratricopeptide TPR2 HMMPfam PF07719 TPR_2 1 42, 75, 0.004
51129	-8.92399	0.0039246	Tetratricopeptide TPR2 HMMPfam PF07719 TPR_2 1 68, 101, 0.004
14880	-8.86994	0.00563192	No homolog
8765	-8.62661	0.00865269	No homolog
182246	-8.62313	0.00961781	No homolog
97268	-8.54119	0.00852745	RNA polymerase, alpha subunit HMMPfam PF00623 RNA_pol_Rpb1_2 1 49, 140, 3.7e-09
17652	-8.36215	2.89e-08	No homolog
21710	-6.90415	8.93e-08	No homolog
99589	-6.84352	0.000132825	No homolog
17244	-6.8142	7.75e-06	No homolog
173143	-6.43174	8.93e-08	No homolog
103519	-6.33965	2.18e-08	No homolog
18788	-6.3377	0.00021983	Heat shock protein DnaJ
115969	-6.22606	0.000497315	CENP-B protein
101988	-6.11495	2.03e-06	RNA polymerase Rpb1, domain 3 HMMPfam PF04983 RNA_pol_Rpb1_3 1 4, 154, 6.1e-45
166003	-6.09601	0.000383939	Lipase, class 3
17658	-6.00768	2.9e-08	No homolog
87476	-5.88553	0.000696099	No homolog
103467	-5.8803	3.3e-05	No homolog
104192	-5.62094	2.97e-08	No homolog
14885	-5.57236	0.000531009	6217 myosin ATPase
167669	-5.57035	9.67e-08	No homolog
77988	-5.47426	3.24e-05	IMP dehydrogenase/GMP reductase
172532	-5.36971	2.89e-08	No homolog
167377	-5.36242	3.43e-08	No homolog
171204	-5.27209	1.36e-08	Cerato-platanin
16958	-5.23561	0.00036794	No homolog
28018	-5.19793	0.00417616	WD40 repeat BlastProDom PD000018 Q9XBD8_AMYOR_Q9XBD8; 3 1,170,215, 32,202,246, 2e-05,0.0004,9e-05
94477	-5.16422	0.000356446	No homolog
97896	-5.10837	2.34e-07	No homolog
22542	-4.95894	8.59e-07	No homolog
115156	-4.94295	1.59e-05	Oligopeptide transporter OPT superfamily HMMPfam PF03169 OPT 1 2, 216, 1.2e-56
173169	-4.91256	1.16e-07	No homolog
20742	-4.84077	2.9e-08	No homolog
167376	-4.83176	1.36e-08	No homolog
169527	-4.8142	2.55e-08	No homolog
22383	-4.7929	9.53e-08	No homolog
172331	-4.77442	0.000127035	No homolog
27226	-4.77435	0.000452411	Ribonuclease H HMMPfam PF00075 RnaseH 1 1, 23, 2.9e-06
19942	-4.75818	0.00725006	Protein kinase, core BlastProDom PD000001 STE7_CANAL_P46599; 1 331, 399, 0.006
182192	-4.75497	0.00761872	No homolog
19776	-4.72958	0.00490199	No homolog
103755	-4.67817	1.4e-07	No homolog
20134	-4.65224	0.000333456	No homolog
96991	-4.57423	6.95e-07	Tyrosinase FPrintScan PR00092 TYROSINASE 4 115,166,316,338, 132,171,327,356, 1.7e-11,1.7e-11,1.7e-11,1.7e-11
172286	-4.54857	9.66e-08	Endoribonuclease L-PSP
14958	-4.53236	0.000195311	No homolog
21984	-4.4187	0.00240839	No homolog
165068	-4.40475	2.89e-08	Major facilitator superfamily MFS-1
19707	-4.36433	1.01e-06	No homolog
125225	-4.25984	1.99e-06	Zinc/iron permease HMMPfam PF02535 Zip 1 18, 339, 8.9e-59
169284	-4.21677	1.79e-07	No homolog
101362	-4.03045	0.00715078	WD40 repeat HMMPfam PF00400 WD40 1 112, 149, 8.7e-06
173470	-4.02414	2.48e-05	No homolog
173332	-3.98557	1.22e-07	No homolog
86619	-3.97754	0.00747788	No homolog
103737	-3.90231	0.00598086	No homolog
12864	-3.89413	4.17e-07	No homolog
152631	-3.85587	3.43e-08	No homolog
103586	-3.83358	4.22e-06	No homolog
169674	-3.77405	4.56e-07	Zinc/iron permease HMMPfam PF02535 Zip 1 18, 339, 1.9e-62
103137	-3.73565	7.34e-07	No homolog
20248	-3.7322	0.00175168	No homolog
20825	-3.6983	0.00614881	No homolog
11142	-3.69636	0.0065552	No homolog
51217	-3.68586	0.00568293	Polynucleotidyl transferase, Ribonuclease H fold superfamily SSF53098 Ribonuclease H-like 1 107, 185, 0.0012 2175 nucleic acid binding molecular_function GO:0003676
103936	-3.66776	2.84e-05	No homolog
17433	-3.62654	0.00057054	No homolog
20658	-3.62456	1.34e-05	No homolog
102455	-3.60952	0.00750333	No homolog
9571	-3.59222	8e-07	No homolog
102760	-3.56781	7.34e-08	Phosphatidylserine decarboxylase-related HMMPfam PF02666 PS_Dcarbxylase 1 230, 454, 7.1e-08 2983 phosphatidylserine decarboxylase activity molecular_function GO:0004609
84347	-3.56262	8.68e-05	RNA polymerase, alpha subunit HMMPfam PF00623 RNA_pol_Rpb1_2 1 39, 151, 1.6e-11
169547	-3.55916	0.00544933	No homolog
169278	-3.50753	6.95e-07	No homolog
92993	-3.49646	6.12e-06	DNAeaking-rejoining enzyme
78457	-3.49492	2.89e-08	No homolog
19501	-3.48934	1.15e-05	No homolog
41093	-3.46505	9.77e-08	RNA polymerase sigma factor 54, interaction ScanRegExp PS00675 SIGMA54_INTERACT_1 1 2, 15, 8e-5 3736 ATP binding molecular_function GO:0005524
102915	-3.45979	8.42e-06	Peptidoglycan-binding LysM HMMPfam PF01476 LysM 2 30,86, 76,131, 2.1e-07,4.2e-09
86817	-3.43731	0.00452697	Protein kinase, core BlastProDom PD000001 Q7XXN2_EEEEE_Q7XXN2; 1 4, 225, 4e-16
94363	-3.43494	5.95e-05	Glucose/ribitol dehydrogenase
172042	-3.41401	3.77e-06	No homolog
88771	-3.40419	4.32e-05	2OG-Fe(II) oxygenase
12827	-3.39195	0.000688052	Thaumatin, pathogenesis-related BlastProDom PD001321 O24468_ARATH_O24468; 1 51, 225, 4e-08
96989	-3.36318	0.00761872	Tyrosinase FPrintScan PR00092 TYROSINASE 2 86,108, 97,126, 6.5e-05,6.5e-05
87497	-3.35262	0.00779088	No homolog
113902	-3.33928	8.86e-07	No homolog
77599	-3.33686	0.00260895	No homolog
137207	-3.3338	0.000157717	Cytochrome P450, E-class, group IV
19676	-3.33142	0.00728755	No homolog
22371	-3.32523	0.00354699	No homolog
43075	-3.31366	0.00412576	WD40 repeat BlastProDom PD000018 Q84M69_EEEEE_Q84M69; 2 12,143, 45,175, 1e-05,0.003
8098	-3.30585	2.04e-05	No homolog
91372	-3.24507	0.00364563	Integrase, Lamba-type
93513	-3.08845	3.3e-05	Fungal pheromone STE3 GPCR
20688	-3.07757	0.00326657	3060 cyclin-dependent protein kinase
91647	-3.07681	0.000341151	WD40 repeat BlastProDom PD000018 Q9FVP7_ARATH_Q9FVP7; 5 38,83,126,333,416, 70,114,156,365,446, 0.003,0.0005,0.004,0.0007,0.003
22384	-3.04972	0.0080566	GNS1/SUR4 membrane protein
115972	-3.04225	0.00577415	No homolog
103298	-3.011	0.0025678	No homolog
62779	-2.98036	4.99e-05	Major facilitator superfamily MFS-1
141853	-2.97898	1.4e-06	No homolog
14053	-2.96954	0.00512399	No homolog
77668	-2.95873	2.66e-06	Fungal hydrophobin
120094	-2.93377	6.6e-05	Cytochrome P450
169526	-2.9274	9.18e-07	No homolog
20508	-2.89691	0.00626953	No homolog
21310	-2.87189	0.00619002	No homolog
167881	-2.86372	1.48e-06	Aldo/keto reductase
21040	-2.84301	3.64e-07	Xanthine/uracil/vitamin C permease HMMPfam PF00860 Xan_ur_permease 1 39, 477, 2.5e-09 3546 transporter activity molecular_function GO:0005215
84925	-2.83568	0.00121439	WD40 repeat BlastProDom PD000018 PKWA_THECU_P49695; 3 102,138,269, 127,167,299, 0.007,0.0008,0.0004
103403	-2.83481	1.07e-05	No homolog
22067	-2.83297	0.00710316	6387 UDP-N-acetylmuramoylalanyl-D-glutamyl-2,6-diaminopimelate-D-alanyl-D-alanine ligase
21155	-2.81727	0.00473914	No homolog
80923	-2.79113	7.32e-07	Xanthine/uracil/vitamin C permease HMMPfam PF00860 Xan_ur_permease 1 39, 477, 2.8e-09 3546 transporter activity molecular_function GO:0005215
100504	-2.77424	0.00163912	Protein of unknown function DUF895, eukaryotic HMMPfam PF05978 DUF895 1 35, 188, 1.6e-05
100431	-2.75784	0.00200378	No homolog
168527	-2.75628	9.18e-07	No homolog
13125	-2.74882	2.31e-05	No homolog
168770	-2.74125	0.000102121	No homolog
103395	-2.71749	3.16e-06	Cytochrome P450, E-class, group I
170571	-2.70658	1.34e-06	No homolog
102889	-2.70421	1.87e-05	Fungal fruit body lectin
57071	-2.69603	0.00145983	No homolog
18152	-2.68668	0.00581476	peptidyl-prolyl cis-trans isomerase
103624	-2.68473	0.000314942	No homolog
102288	-2.67785	5.77e-07	No homolog
169597	-2.67593	0.000211405	No homolog
103429	-2.65098	0.00189041	RNA polymerase sigma factor 54, interaction ScanRegExp PS00675 SIGMA54_INTERACT_1 1 6, 19, 8e-5 3736 ATP binding molecular_function GO:0005524
15678	-2.63689	0.00660484	No homolog
17545	-2.60616	0.000464788	No homolog
114022	-2.60348	8.84e-06	Short-chain dehydrogenase/reductase SDR FPrintScan PR00080 SDRFAMILY 3 83,137,157, 94,145,176, 3.9e-09,3.9e-09,3.9e-09
103513	-2.60052	3.96e-06	No homolog
5646	-2.59512	1.43e-05	No homolog
103160	-2.58981	2.92e-06	Metallophosphoesterase
169205	-2.56168	1.61e-05	No homolog
171362	-2.55493	4.25e-05	No homolog
169525	-2.55292	1.38e-06	No homolog
19358	-2.53282	0.00186278	No homolog
19834	-2.51034	0.00602323	No homolog
171975	-2.50428	3.24e-05	Cys/Met metabolism, pyridoxal phosphate-dependent enzyme
102901	-2.4906	0.00162563	No homolog
168628	-2.48656	1.14e-05	No homolog
56793	-2.47548	1.11e-05	No homolog
104240	-2.46108	0.00146849	No homolog
102329	-2.43399	2.09e-05	Cysteinyl-tRNA synthetase, class Ia
98897	-2.41867	2.65e-06	No homolog
99941	-2.41362	0.000251638	No homolog
22051	-2.41119	1.5e-06	No homolog
96842	-2.40996	4.01e-05	No homolog
103909	-2.40914	4.02e-06	Beta-ketoacyl synthase
179494	-2.38542	0.00215198	No homolog
169465	-2.37052	2.16e-06	Fungal fruit body lectin
13129	-2.36989	0.00161395	WD40 repeat ProfileScan PS50082 WD_REPEATS_2 1 27, 68, 10.542
172043	-2.35084	0.000356446	No homolog
15936	-2.34562	0.00124714	No homolog
169841	-2.32801	4.12e-06	Iron permease FTR1
12661	-2.32607	4.51e-05	Zinc finger, C2H2-type HMMPfam PF00096 zf-C2H2 2 352,380, 374,404, 5.8e-07,8.6e-06
169445	-2.32077	7.42e-06	Glutathione S-transferase, omega-class
168817	-2.31879	3.36e-06	AMP-dependent synthetase and ligase
18222	-2.31839	0.00124714	No homolog
22085	-2.31346	0.00161057	No homolog
17382	-2.30741	0.00489858	No homolog
91371	-2.28929	0.000491483	No homolog
55167	-2.28774	3.3e-05	No homolog
17227	-2.27561	0.00404031	No homolog
152995	-2.27285	4.41e-06	No homolog
102614	-2.25321	0.00369696	No homolog
69465	-2.23605	2.63e-06	Zinc/iron permease HMMPfam PF02535 Zip 1 20, 451, 2.5e-50 9320 membrane cellular_component GO:0016020
102000	-2.2302	0.00341936	No homolog
29852	-2.21908	0.00834603	No homolog
137205	-2.21593	2.5e-06	No homolog
100124	-2.19967	0.00451344	No homolog
97866	-2.19633	0.00146492	No homolog
157285	-2.18949	2.29e-06	No homolog
100988	-2.16366	5.27e-05	Tetracycline resistance protein, TetB FPrintScan PR01036 TCRTETB 3 58,147,177, 82,167,201, 3.8e-06,3.8e-06,3.8e-06
13717	-2.15448	0.000609033	No homolog
171405	-2.14616	0.000201065	No homolog
57321	-2.13932	0.00921812	No homolog
13588	-2.137	0.000133512	No homolog
88287	-2.13625	0.00186278	No homolog
89185	-2.12792	0.00736392	No homolog
99181	-2.12663	0.000134829	AMP-dependent synthetase and ligase
103207	-2.12051	0.00164235	Sec23/Sec24 helical region HMMPfam PF04815 Sec23_helical 1 204, 234, 0.0003
92366	-2.11476	0.00396399	No homolog
13587	-2.11428	8.35e-05	No homolog
100491	-2.09518	0.00113009	No homolog
171524	-2.08841	2.03e-06	Aromatic-ring hydroxylase
122796	-2.08607	0.00542929	No homolog
104166	-2.08082	0.000155849	DNA-directed RNA polymerase
21611	-2.07387	0.00491198	No homolog
101343	-2.06677	0.00800088	No homolog
12683	-2.06556	1.04e-05	No homolog
172840	-2.06517	0.00464153	No homolog
15389	-2.06343	1.43e-05	No homolog
165557	-2.05486	3.3e-06	No homolog
20308	-2.04388	0.00489136	No homolog
167557	-2.04316	2.31e-06	No homolog
20985	-2.03638	1.14e-05	Glycoside hydrolase, family 3
21704	-2.0345	0.00451344	No homolog
166062	-2.03169	9.47e-06	No homolog
170770	-2.03003	0.00706752	No homolog
168257	-2.0106	8.54e-06	No homolog
180485	-2.0029	0.00101088	Beta-ketoacyl synthase
136755	-2.00177	1.57e-05	Methyltransferase type 11
182666	-1.99974	1.12e-05	Aldehyde dehydrogenase
21416	-1.99381	0.000449413	No homolog
101357	-1.96157	1.54e-05	No homolog
21609	-1.95324	0.00240219	No homolog
104076	-1.95235	9.58e-05	No homolog
164915	-1.95079	6.48e-05	Glutathione S-transferase
102526	-1.94759	0.000176581	No homolog
160885	-1.94355	3.98e-06	Zinc finger, CCCH-type HMMPfam PF00642 zf-CCCH 2 302,341, 327,367, 0.017,0.037
113896	-1.93823	4.52e-05	No homolog
12698	-1.93811	0.00324805	No homolog
14770	-1.93702	0.0024607	Major facilitator superfamily MFS-1
99149	-1.92925	1.87e-05	GroES-like superfamily
22442	-1.92765	0.00330557	No homolog
118726	-1.92613	1.24e-05	Carboxylesterase, type B
166047	-1.91371	1.43e-05	No homolog
173457	-1.91197	0.00325943	No homolog
18319	-1.91049	0.00215164	No homolog
21597	-1.90496	5.95e-05	Glutathione S-transferase
103550	-1.90178	0.000227215	No homolog
81653	-1.89746	5.84e-06	Lysophospholipase
169618	-1.89072	3.6e-05	No homolog
165741	-1.88338	0.00020104	No homolog
172581	-1.87481	5.61e-05	No homolog
22427	-1.86048	0.00420019	Polynucleotidyl transferase, Ribonuclease H fold superfamily SSF53098 Ribonuclease H-like 1 131, 209, 0.0032 2175 nucleic acid binding molecular_function GO:0003676
101812	-1.85868	2.68e-05	No homolog
165563	-1.85609	0.000112662	No homolog
166687	-1.85568	2.63e-05	Oligopeptide transporter OPT superfamily HMMPfam PF03169 OPT 1 68, 716, 1.3e-273
182356	-1.85499	0.000133174	No homolog
170771	-1.84849	0.00229235	No homolog
165220	-1.84546	1.78e-05	Thioredoxin-like fold superfamily SSF52833 Thioredoxin-like 1 1, 70, 0.00021
171030	-1.83653	1.07e-05	Armadillo-type fold superfamily
114233	-1.83081	6.85e-05	Major facilitator superfamily MFS-1
178059	-1.8288	0.000897233	DNA glycosylase/AP lyase, H2TH DNA-binding
104098	-1.82698	5.14e-05	No homolog
121744	-1.81127	0.000176934	Methyltransferase type 11
100604	-1.80691	0.00146849	No homolog
21350	-1.80363	0.000628065	AMP-dependent synthetase and ligase
16292	-1.79152	0.000366954	No homolog
56949	-1.78963	0.000694542	No homolog
22250	-1.78352	0.000371501	No homolog
166775	-1.78351	0.000368178	Methyltransferase type 11
121091	-1.76782	0.0018803	Protein kinase, core BlastProDom PD000001 Q9H093_HUMAN_Q9H093; 1 101, 212, 4e-05
91218	-1.76446	0.00767519	Cytochrome P450 superfamily
168848	-1.75775	2.76e-05	Short-chain dehydrogenase/reductase SDR FPrintScan PR00080 SDRFAMILY 3 83,137,157, 94,145,176, 7.2e-09,7.2e-09,7.2e-09
15530	-1.75375	0.000167476	High mobility group box, HMG1/HMG2
97164	-1.74854	0.000784912	Fungal transcriptional regulatory protein
165422	-1.74751	1.87e-05	No homolog
137201	-1.74727	6.14e-05	Cytochrome P450
8289	-1.74053	0.00301626	No homolog
170471	-1.73884	1.27e-05	No homolog
93833	-1.73648	0.00983496	GNS1/SUR4 membrane protein
100681	-1.73361	0.000382863	No homolog
100291	-1.73317	0.000110887	Taurine catabolism dioxygenase TauD/TfdA HMMPfam PF02668 TauD 1 44, 318, 6.1e-111 4283 electron transport biological_process GO:0006118
74532	-1.72103	0.000327762	Cytochrome P450 superfamily
69081	-1.71972	5.62e-05	Tyrosinase FPrintScan PR00092 TYROSINASE 3 121,318,340, 138,329,358, 7.2e-09,7.2e-09,7.2e-09
58842	-1.70543	0.000953696	No homolog
7141	-1.7036	0.00158254	No homolog
11280	-1.70232	0.00186278	No homolog
20173	-1.69903	0.000727244	GTP-binding protein, HSR1-related
119536	-1.69824	0.00491516	Histidine acid phosphatase
103000	-1.69737	0.000119009	Sugar transporter FPrintScan PR00171 SUGRTRNSPORT 2 29,120, 39,139, 4.9e-05,4.9e-05
171320	-1.69265	0.00817898	No homolog
99626	-1.68722	0.000479096	MIF4G-like, type 3
170987	-1.6849	0.000251926	No homolog
158557	-1.68473	0.000556408	No homolog
75750	-1.67018	0.000975533	Aldehyde dehydrogenase
165275	-1.66444	4.87e-05	GNS1/SUR4 membrane protein
75815	-1.63982	0.000211069	No homolog
104074	-1.63278	0.00701473	Acyl-CoA N-acyltransferase superfamily
183137	-1.62689	0.00851885	No homolog
141027	-1.61268	0.00171906	Cytochrome P450
164417	-1.60816	0.000139889	Oligopeptide transporter OPT superfamily HMMPfam PF03169 OPT 1 51, 634, 6.4e-134
102905	-1.59668	0.000525301	No homolog
96695	-1.59597	0.00196278	Protein kinase-like superfamily SSF56112 Protein kinase-like (PK-like) 1 411, 635, 0.00019 3046 transmembrane receptor protein serine/threonine kinase activity molecular_function GO:0004675
170273	-1.59407	0.000201619	No homolog
99792	-1.59236	0.000364442	Basic helix-loop-helix dimerisation region
171589	-1.58684	0.000112662	No homolog
95963	-1.58133	0.000587476	Zinc finger, C2H2-type HMMPfam PF00096 zf-C2H2 6 280,418,485,513,543,571, 305,443,507,537,565,595, 0.0031,0.00024,6.1e-05,2.3e-05,2.9e-08,8.2e-06
5714	-1.56596	0.00136397	RNA-dependent RNA polymerase, eukaryotic-type HMMPfam PF05183 RdRP 2 570,685, 646,1075, 1.1e-13,2e-71
118260	-1.55681	0.000557043	Cytochrome P450
127956	-1.55562	0.004898	AMP-dependent synthetase and ligase
140356	-1.54146	0.00909183	Heterokaryon incompatibility
10358	-1.54015	0.000520568	Protein kinase, core BlastProDom PD000001 Q93YU0_ARATH_Q93YU0; 1 250, 500, 7e-31
104269	-1.53984	0.00062565	No homolog
168364	-1.53972	0.00582827	Protein kinase, core BlastProDom PD000001 Q6FJ85_EEEEE_Q6FJ85; 1 148, 227, 0.0003
132823	-1.53653	0.00449734	CbxX/CfqX
9880	-1.53257	0.00765914	Major intrinsic protein
152924	-1.52444	0.0084927	No homolog
17827	-1.52205	0.00753717	WD40 repeat HMMPfam PF00400 WD40 2 1,58, 31,96, 0.011,1.8e-05
90186	-1.51913	0.00814712	RNA polymerase, alpha subunit HMMPfam PF00623 RNA_pol_Rpb1_2 1 43, 157, 1.1e-11
91433	-1.51775	0.000448548	WD40 repeat HMMPfam PF00400 WD40 2 63,146, 100,184, 0.015,0.00099
15547	-1.51156	0.00366956	No homolog
169277	-1.50303	0.00306658	No homolog
66068	-1.49746	0.000369046	Tetracycline resistance protein, TetB FPrintScan PR01036 TCRTETB 4 14,103,133,365, 38,123,157,384, 1.1e-07,1.1e-07,1.1e-07,1.1e-07
103771	-1.49355	0.00136397	AMP-dependent synthetase and ligase
12823	-1.48945	0.00372579	No homolog
172377	-1.48621	0.000164498	Glutathione S-transferase
171355	-1.48607	0.00187892	FAD-dependent pyridine nucleotide-disulphide oxidoreductase
167771	-1.48373	0.00106623	No homolog
99150	-1.4837	0.000491657	AMP-dependent synthetase and ligase
57731	-1.47072	0.0027696	No homolog
23483	-1.4618	0.00114675	No homolog
104215	-1.45748	0.00311165	Stomatin FPrintScan PR00721 STOMATIN 3 106,141,161, 127,158,184, 2.3e-09,2.3e-09,2.3e-09
80181	-1.45232	0.000280309	ABC transporter-like
167310	-1.43151	0.00656759	No homolog
101040	-1.42178	0.00077745	No homolog
64060	-1.39941	0.000994028	Major facilitator superfamily MFS-1
102107	-1.39926	0.00698193	No homolog
170915	-1.38522	0.000822485	No homolog
76816	-1.37656	0.000849539	No homolog
169801	-1.37554	0.000820105	Cytochrome b5
157455	-1.37358	0.00183556	No homolog
170697	-1.36747	0.00909049	No homolog
99794	-1.36578	0.00747788	No homolog
71972	-1.36485	0.00817419	Fungal pheromone STE3 GPCR
82073	-1.36295	0.00324026	No homolog
165000	-1.35457	0.00229235	Protein of unknown function UPF0052 and CofD HMMPfam PF01933 UPF0052 1 63, 466, 2.4e-33
19482	-1.35284	0.00910507	No homolog
21207	-1.3507	0.00417047	SNF2-related HMMPfam PF00176 SNF2_N 2 442,604, 536,736, 7.6e-18,2.6e-19
168851	-1.34687	0.00200552	No homolog
169012	-1.34522	0.0024902	No homolog
9760	-1.34423	0.00169971	Fungal transcriptional regulatory protein
81344	-1.33658	0.00577396	SPX, N-terminal HMMPfam PF03105 SPX 1 1, 193, 1.6e-15
155277	-1.33606	0.0024603	Pyridoxal phosphate-dependent enzyme, beta subunit HMMPfam PF00291 PALP 1 520, 849, 4.7e-27
83465	-1.3324	0.00293678	WD40 repeat BlastProDom PD000018 TU11_SCHPO_Q09715; 8 44,124,206,247,289,371,412,455, 73,157,238,279,320,402,444,487, 0.007,8e-06,0.0008,6e-06,4e-05,0.002,0.0002,0.0006
179033	-1.32979	0.00900518	Protamine P1 ScanRegExp PS00048 PROTAMINE_P1 1 294, 304, NA 587 nucleosome cellular_component GO:0000786
171296	-1.3141	0.0028466	Dynamin, GTPase region
168959	-1.27958	0.00619352	N-acetyl-gamma-glutamyl-phosphate reductase
163127	-1.26699	0.00607466	Carbamoyl phosphate synthase
17666	1.29445	0.00585718	Cytochrome P450, E-class, group I
124815	1.29825	0.00711817	No homolog
118654	1.30031	0.0056792	Nicotinate phosphoribosyltransferase-like
9940	1.3099	0.00200479	Glutelin
14849	1.3146	0.00551762	No homolog
128793	1.3153	0.00468564	Glyoxalase/bleomycin resistance protein/dioxygenase
118840	1.32381	0.00229235	Aromatic-ring hydroxylase
169735	1.33178	0.00232559	Intradiol ring-cleavage dioxygenase
76228	1.33442	0.00529467	AMP-dependent synthetase and ligase
166590	1.33774	0.00498809	Glycerophosphoryl diester phosphodiesterase
5556	1.34186	0.00186278	No homolog
176232	1.34488	0.00865269	Protein similar to CwfJ, C-terminal 2 HMMPfam PF04676 CwfJ_C_2 1 581, 673, 1e-18
7294	1.34697	0.00382357	AMMECR1
165872	1.34732	0.00329136	Glutathione S-transferase
77058	1.35103	0.00860022	Major facilitator superfamily MFS-1
171757	1.35827	0.0041552	No homolog
175925	1.36221	0.0013256	No homolog
111572	1.37011	0.00107925	No homolog
133008	1.37191	0.00259614	No homolog
11040	1.37967	0.00425878	Ribosomal protein S30 HMMPfam PF04758 Ribosomal_S30 1 31, 86, 8.2e-27 2227 structural constituent of ribosome molecular_function GO:0003735
172310	1.38175	0.00405237	No homolog
159617	1.38325	0.00619002	Short-chain dehydrogenase/reductase SDR FPrintScan PR00080 SDRFAMILY 3 96,153,173, 107,161,192, 1.3e-09,1.3e-09,1.3e-09
161842	1.38831	0.00563192	No homolog
168917	1.38948	0.00126666	No homolog
159920	1.3938	0.000529131	CS
171670	1.39569	0.003242	No homolog
135137	1.40321	0.00817799	Cytochrome P450
88777	1.40407	0.000731275	Rhodanese-like HMMPfam PF00581 Rhodanese 1 61, 167, 1.4e-17
99271	1.40527	0.00243733	Short-chain dehydrogenase/reductase SDR FPrintScan PR00080 SDRFAMILY 3 78,134,154, 89,142,173, 9.3e-09,9.3e-09,9.3e-09
171736	1.41067	0.00499452	No homolog
137954	1.41418	0.000361636	Mlu1-box-binding protein, DNA-binding superfamily
103924	1.42706	0.00207352	No homolog
6471	1.42734	0.00555578	Endoribonuclease L-PSP
171784	1.42804	0.000537241	No homolog
79499	1.4293	0.000550772	No homolog
38062	1.42947	0.0065552	Zinc finger, C2H2-type HMMPfam PF00096 zf-C2H2 1 3, 25, 0.00016
20105	1.43114	0.000574047	Phenylalanine/histidine ammonia-lyase HMMPfam PF00221 PAL 1 26, 654, 4.8e-119
177420	1.43431	0.00102181	Zinc finger, C2H2-type HMMPfam PF00096 zf-C2H2 2 197,227, 220,250, 0.024,0.00027
102298	1.43552	0.000452411	No homolog
179885	1.43685	0.000691723	2-nitropropane dioxygenase, NPD
172473	1.43836	0.000279923	Carboxylesterase, type B
15920	1.43959	0.00398603	No homolog
22075	1.4572	0.0077365	Lipase, class 3
74694	1.45975	0.00124406	Oligopeptide transporter OPT superfamily HMMPfam PF03169 OPT 1 82, 757, 4.8e-202
92497	1.46029	0.00551596	No homolog
75871	1.4633	0.000325033	No homolog
104775	1.46445	0.00121333	No homolog
152996	1.46557	0.000202168	No homolog
104014	1.46599	0.000138616	No homolog
158849	1.47438	0.00950412	No homolog
177238	1.47473	0.00493373	No homolog
81060	1.47873	0.00160303	Dynamin, GTPase region
82526	1.4795	0.00405237	Sodium/calcium exchanger membrane region HMMPfam PF01699 Na_Ca_ex 2 33,294, 184,427, 1.2e-17,4.7e-30
10753	1.47975	0.00082294	E2 binding
174597	1.47985	0.000731275	Glucose/ribitol dehydrogenase
167112	1.48704	0.00537958	Alpha/beta hydrolase fold-3
14121	1.49575	0.00953923	GH3 auxin-responsive promoter
168740	1.49969	0.000361636	No homolog
113350	1.49973	0.00577396	Zinc finger, GATA-type HMMPfam PF00320 GATA 1 309, 344, 4.9e-15
168886	1.50315	0.000357367	Aminotransferase, class V/Cysteine desulphurase
161082	1.50378	0.000884607	GCN5-related N-acetyltransferase
130423	1.51081	0.0011803	Glucose/ribitol dehydrogenase
8018	1.52284	0.00204686	No homolog
10229	1.53139	0.0065552	No homolog
97840	1.5338	0.000975533	BP28
130256	1.53892	0.000243228	Opioid growth factor receptor (OGFr) conserved region HMMPfam PF04664 OGFr_N 1 22, 238, 1.8e-64 3229 receptor activity molecular_function GO:0004872
70687	1.54304	0.00020653	No homolog
115415	1.55021	0.00737784	No homolog
66146	1.55907	0.0028466	Mitochondrial substrate carrier
164165	1.56275	0.000723866	No homolog
155131	1.56589	0.00971113	No homolog
169198	1.5665	0.00787983	Major facilitator superfamily MFS-1
82754	1.56889	0.000681409	No homolog
73146	1.57197	5.5e-05	No homolog
84455	1.57238	0.00728755	No homolog
83952	1.57921	0.00336853	No homolog
137816	1.58333	0.00458222	Aldo/keto reductase
171812	1.58457	0.000197071	No homolog
170279	1.59373	3.3e-05	No homolog
79457	1.5946	0.000491483	Ankyrin
91310	1.59675	0.000816808	Cytochrome P450
101009	1.60165	9.54e-05	Isoprenylcysteine carboxyl methyltransferase
102903	1.60282	0.00115107	Cyclin-like F-box
10516	1.60343	0.000126771	No homolog
168818	1.60518	0.00150285	Glutathione S-transferase
157307	1.61604	0.00711817	No homolog
182717	1.62119	0.00500461	2-nitropropane dioxygenase, NPD
183279	1.62268	0.00332043	No homolog
114865	1.62424	0.00361962	Mitochondrial carrier protein
51993	1.6244	0.000279725	No homolog
124467	1.62585	0.00939924	Signal transduction response regulator, pH-responsive, PalI/Rim9 HMMPfam PF08739 PalI 1 26, 191, 1.4e-43 4639 proteolysis biological_process GO:0006508
179649	1.62882	0.00679217	No homolog
104352	1.62993	0.000218496	No homolog
9946	1.63239	0.000347597	Electron transfer flavoprotein
140345	1.63255	0.00698193	No homolog
97823	1.63341	0.000389226	No homolog
16474	1.63632	0.00207352	FMN-binding split barrel, related superfamily
77095	1.63647	0.000823399	No homolog
101169	1.6414	0.000587476	Heterokaryon incompatibility
86381	1.64441	0.0056792	2OG-Fe(II) oxygenase
169028	1.65143	0.00519413	No homolog
171986	1.65553	0.00313335	No homolog
167511	1.65954	0.000449413	Protein kinase, core BlastProDom PD000001 Q9S7D5_ARATH_Q9S7D5; 1 92, 244, 7e-09
22110	1.66509	0.00146849	No homolog
63392	1.67268	0.00468564	AMP-dependent synthetase and ligase
109454	1.67315	0.000579401	No homolog
21856	1.67501	0.00817419	Zinc finger, C2H2-type HMMPfam PF00096 zf-C2H2 2 132,380, 154,402, 1.3e-05,1.5e-05
181877	1.68136	0.0042224	No homolog
168873	1.68666	0.0030051	Glucose/ribitol dehydrogenase
173566	1.68783	0.000950158	Protein of unknown function DUF895, eukaryotic HMMPfam PF05978 DUF895 1 48, 199, 1.5e-06
114032	1.69354	0.000393303	Major facilitator superfamily MFS-1
180303	1.69388	0.0004596	No homolog
113933	1.69554	0.000327762	No homolog
78670	1.6967	0.000327762	Protein of unknown function, YqcI/YcgG HMMPfam PF08892 YqcI_YcgG 1 15, 235, 1.3e-77
166243	1.69774	9.86e-05	No homolog
173063	1.70563	0.0014788	Lipase
173427	1.70624	4.62e-05	Carboxylesterase, type B
13213	1.71418	0.0002598	Heterokaryon incompatibility
128225	1.71422	0.00726919	No homolog
163951	1.71535	1.4e-05	Short-chain dehydrogenase/reductase SDR FPrintScan PR00080 SDRFAMILY 3 80,133,153, 91,141,172, 5.2e-11,5.2e-11,5.2e-11
68365	1.71649	0.00520849	GTP cyclohydrolase I
172158	1.71752	0.000682244	Protein kinase, core BlastProDom PD000001 Q7XXN2_EEEEE_Q7XXN2; 1 62, 320, 1e-17
7322	1.71974	0.000107768	No homolog
175573	1.72046	0.000278553	Mitochondrial carrier protein
91557	1.7295	0.00451344	No homolog
99923	1.73005	0.00123356	No homolog
110319	1.74186	7.34e-06	Concentrative nucleoside transporter
13646	1.74614	0.00960656	MFS general substrate transporter superfamily
12644	1.74654	0.000370709	Cytochrome P450, E-class, group I
168889	1.75278	6.17e-05	No homolog
89311	1.75713	0.000294395	Dynamin, GTPase region
175738	1.75772	2.19e-05	No homolog
176820	1.75969	0.00260339	MFS general substrate transporter superfamily
104252	1.76036	0.00269062	2-nitropropane dioxygenase, NPD
108199	1.76152	0.000131298	14-3-3 protein
127290	1.76411	0.000169463	No homolog
13269	1.76637	0.00156169	Major facilitator superfamily MFS-1
168940	1.76652	6.46e-05	No homolog
100374	1.77164	0.000133034	No homolog
103389	1.7765	0.00532398	No homolog
13517	1.77707	4.07e-05	No homolog
19595	1.78398	3.02e-05	Protein of unknown function DUF895, eukaryotic HMMPfam PF05978 DUF895 1 48, 199, 2.1e-06
168926	1.78438	0.00656391	No homolog
100649	1.78633	8.9e-05	Cytochrome P450 superfamily
119345	1.78799	3.12e-05	No homolog
167753	1.78886	0.000471237	No homolog
87261	1.78973	0.00131598	No homolog
175001	1.79338	1.93e-05	No homolog
17406	1.79609	2.76e-05	Membrane-associated proteins in eicosanoid and glutathione metabolism (MAPEG)
157209	1.79834	0.000117417	Conserved hypothetical protein
19924	1.80026	0.0057331	No homolog
183263	1.80052	4.55e-06	No homolog
179623	1.8105	1.51e-05	Permease for cytosine/purines, uracil, thiamine, allantoin HMMPfam PF02133 Transp_cyt_pur 1 31, 475, 1.4e-107
7845	1.81762	0.00318216	No homolog
165098	1.81915	0.000422985	MSF1
170466	1.82402	0.000290618	Berberine/berberine-like
116457	1.83161	0.000265448	Cytochrome P450
157646	1.83228	0.00569007	GMP synthase
166712	1.83686	0.00222575	No homolog
101673	1.84875	0.000522069	No homolog
126483	1.85198	0.000105648	ATPase, P-type, K/Mg/Cd/Cu/Zn/Na/Ca/Na/H-transporter
7028	1.85259	0.000193773	Amino acid permease-associated region
17126	1.85462	0.000509765	No homolog
112109	1.85507	0.00256783	2-nitropropane dioxygenase, NPD
16099	1.85739	6.39e-06	Rh-like protein/ammonium transporter HMMPfam PF00909 Ammonium_transp 1 29, 433, 6.7e-150
102238	1.86177	0.00226471	No homolog
169590	1.86905	8.98e-06	No homolog
154779	1.86929	0.00758672	No homolog
182057	1.87309	0.00204235	Ferritin/ribonucleotide reductase-like superfamily
110623	1.87864	1.4e-05	Ribosomal protein L30, core ScanRegExp PS00634 RIBOSOMAL_L30 1 310, 342, NA 2227 structural constituent of ribosome molecular_function GO:0003735
15573	1.88249	0.0014744	No homolog
115405	1.88708	2.82e-06	Histidine acid phosphatase
166039	1.8934	3.17e-05	No homolog
173626	1.89723	8.61e-06	Cupredoxin superfamily SSF49503 Cupredoxins 2 22,169, 125,282, 2.5e-17,1.7e-15
117175	1.89877	4.73e-05	No homolog
102590	1.90065	0.00146606	No homolog
118167	1.90103	0.00222575	Cytochrome P450, E-class, group I
9837	1.90753	8.76e-05	No homolog
160591	1.90948	0.00618752	NAD(P)-binding superfamily
166773	1.91582	0.000487194	SNARE associated Golgi protein HMMPfam PF09335 SNARE_assoc 1 115, 236, 1.7e-24
114195	1.93444	7.66e-05	Male sterility, NAD-binding
80279	1.9353	3.31e-06	No homolog
166847	1.93824	0.00226471	Methylated-DNA-[protein]-cysteine S-methyltransferase
99998	1.93911	0.000265448	No homolog
119350	1.94299	1.22e-05	No homolog
14761	1.94806	1.17e-05	Cytochrome P450, E-class, group I
114387	1.95106	0.000426043	FAD-dependent pyridine nucleotide-disulphide oxidoreductase
141265	1.9524	0.00397673	Major facilitator superfamily MFS-1
128580	1.95388	0.00514241	Annexin
132365	1.96438	0.00196859	Carboxylesterase, type B
10104	1.97242	0.00498809	Cytochrome P450
7780	1.97328	0.000816808	No homolog
99527	1.97433	1.06e-05	bZIP transcription factor, bZIP-1
9684	1.97651	0.00273418	No homolog
10449	1.98012	0.000383215	No homolog
7976	1.99086	0.00167734	No homolog
168942	1.99105	9.54e-06	Protein of unknown function UPF0187 HMMPfam PF05249 UPF0187 1 335, 449, 8e-31
166711	2.00294	0.000103605	No homolog
103440	2.00805	0.00841077	Protein kinase, core BlastProDom PD000001 Q9LMF8_ARATH_Q9LMF8; 1 8, 221, 7e-14
168945	2.01179	1.11e-05	No homolog
8743	2.01898	3.69e-05	Carboxylesterase, type B
110273	2.01974	0.0091511	Major facilitator superfamily MFS-1
96310	2.02219	0.000265719	Zinc finger, C2H2-type ScanRegExp PS00028 ZINC_FINGER_C2H2_1 1 18, 40, NA 2175 nucleic acid binding molecular_function GO:0003676
13116	2.02576	0.000139994	Cytochrome P450
168843	2.03382	3.77e-06	Short-chain dehydrogenase/reductase SDR FPrintScan PR00080 SDRFAMILY 3 83,137,157, 94,145,176, 5.7e-09,5.7e-09,5.7e-09
77230	2.03657	3.58e-05	No homolog
100673	2.04065	0.000132825	No homolog
12779	2.04418	0.000612927	Notch region superfamily SSF90193 Notch domain 1 75, 109, 0.014 9320 membrane cellular_component GO:0016020
17455	2.0449	0.00361637	Major facilitator superfamily MFS-1
21575	2.04583	0.000102722	No homolog
107424	2.04602	0.00229235	Ferritin/ribonucleotide reductase-like superfamily
20541	2.04851	1.14e-05	Oligopeptide transporter OPT superfamily HMMPfam PF03169 OPT 1 303, 706, 1.4e-15
102347	2.05171	0.000325473	No homolog
89145	2.0546	0.0063584	Redoxin HMMPfam PF08534 Redoxin 1 26, 140, 1.2e-08
86893	2.05711	0.000425496	Zinc finger, C2H2-type BlastProDom PD000003 MIG2_YEAST_P53035; 1 79, 103, 0.0004
27830	2.05891	0.000251638	Major facilitator superfamily MFS-1
9971	2.06824	7.87e-06	AMP-dependent synthetase and ligase
180767	2.06904	0.000368975	histone-lysine N-methyltransferase
165124	2.06949	1.4e-06	No homolog
16380	2.07589	0.00085185	No homolog
8695	2.07651	0.00226471	Nitrogenase component 1
97337	2.07793	1.4e-05	RTA1 like protein HMMPfam PF04479 RTA1 1 67, 128, 2.5e-09 5053 response to stress biological_process GO:0006950
96100	2.07913	2.42e-05	Ureohydrolase HMMPfam PF00491 Arginase 2 74,184, 139,224, 3.4e-09,1.7e-05
18766	2.09243	0.000299097	Polyketide synthase, KR HMMPfam PF08659 KR 1 363, 519, 3.7e-28
102365	2.09291	2.92e-06	Protein kinase, core BlastProDom PD000001 Q9TXI2_CAEEL_Q9TXI2; 1 72, 240, 1e-13
15749	2.09452	7.53e-05	No homolog
102152	2.09492	0.00111639	No homolog
156888	2.09784	0.00433983	No homolog
101620	2.12931	1.59e-05	No homolog
74515	2.13221	0.00352827	No homolog
14320	2.13276	0.00687362	No homolog
182470	2.13406	0.000178473	No homolog
171665	2.13592	2.68e-05	No homolog
75424	2.13632	8.85e-07	EVH1
94842	2.14013	0.00186278	Redoxin HMMPfam PF08534 Redoxin 1 1, 123, 2e-13
166330	2.15873	3.61e-05	No homolog
12474	2.16057	0.000138616	Cytochrome P450, E-class, group I
137861	2.16874	0.000485892	No homolog
104295	2.18406	0.00993604	No homolog
167920	2.19873	0.00442267	Zinc finger, AN1-type HMMPfam PF01428 zf-AN1 2 25,114, 64,156, 0.00076,0.00037
99218	2.20043	4.42e-05	No homolog
153124	2.20085	0.000356446	No homolog
101798	2.20795	2.65e-05	No homolog
18953	2.21161	0.000129177	Major facilitator superfamily MFS-1
132191	2.21731	0.000106374	Alpha/beta hydrolase fold-1
92090	2.22054	0.00267418	FAD-binding, type 2 superfamily
167512	2.23224	4.25e-05	Protein kinase, core BlastProDom PD000001 Q7XXN2_EEEEE_Q7XXN2; 1 78, 306, 6e-26
155135	2.2414	8.76e-07	Major facilitator superfamily MFS-1
101388	2.2463	0.000694542	No homolog
102857	2.24789	0.000243228	Cytochrome P450 superfamily
82280	2.24854	0.000105648	Cytochrome P450, E-class, group I
163982	2.25438	1.45e-05	Catalase
163284	2.25726	0.00186278	Homeobox
166782	2.26813	6.06e-07	No homolog
73565	2.26919	0.00129754	Calcipressin
167536	2.27661	7.82e-07	von Willebrand factor, type A ProfileScan PS50234 VWFA 1 110, 268, 8.756
117732	2.28468	2.16e-05	ABC transporter-like
80394	2.29632	5.29e-06	Cytochrome P450
101615	2.30252	0.00164884	No homolog
167459	2.30373	4.8e-05	Isoprenylcysteine carboxyl methyltransferase
119487	2.30425	0.000243587	No homolog
130698	2.3059	3.36e-05	No homolog
33769	2.31424	0.000195337	Cytochrome P450, E-class, group I
169159	2.32315	1.26e-05	No homolog
76539	2.3243	8.09e-07	Major facilitator superfamily MFS-1
12962	2.33178	0.00298224	Cytochrome P450
14500	2.33485	2.68e-05	Sodium/calcium exchanger membrane region HMMPfam PF01699 Na_Ca_ex 3 113,379,521, 264,512,588, 3.1e-23,4e-31,1.9e-06
163956	2.34551	0.000491483	No homolog
171559	2.35043	2.87e-07	No homolog
167301	2.35157	0.00365797	No homolog
21399	2.35408	0.000634977	No homolog
80532	2.35597	1.55e-06	Cytochrome P450, E-class, group IV
168970	2.35709	0.000913106	Divalent ion symporter
104091	2.36141	2.68e-05	No homolog
100601	2.3615	1.63e-05	No homolog
134385	2.36262	3.33e-05	No homolog
49307	2.37805	0.00206522	Ubiquitin FPrintScan PR00348 UBIQUITIN 2 23,44, 43,65, 7.3e-18,7.3e-18
86141	2.3814	4.79e-05	Terpenoid synthase superfamily SSF48576 Terpenoid synthases 1 13, 320, 5.8e-31
100612	2.38451	2.8e-05	Major facilitator superfamily MFS-1
167243	2.39901	7.74e-07	Serine/threonine-specific protein phosphatase and bis(5-nucleosyl)-tetraphosphatase ScanRegExp PS00125 SER_THR_PHOSPHATASE 1 270, 275, NA 9985 hydrolase activity molecular_function GO:0016787
167373	2.40069	9.66e-05	No homolog
169461	2.40172	9.18e-07	Glutathione S-transferase
93700	2.40611	2.68e-05	Cytochrome P450 superfamily
16255	2.40749	0.000170656	Protein kinase, core BlastProDom PD000001 Q6DII4_XENTR_Q6DII4; 1 73, 334, 4e-26
92947	2.41219	1.71e-05	Cytochrome P450, E-class, group IV
112660	2.41458	1.54e-05	Major facilitator superfamily MFS-1
167937	2.44804	0.000587476	No homolog
17665	2.45115	0.000116479	No homolog
91914	2.46012	1.8e-05	Phosphopantetheine-binding ProfileScan PS50075 ACP_DOMAIN 1 1, 59, 8.984 22441 cofactor binding molecular_function GO:0048037
99430	2.46079	2.6e-07	No homolog
134572	2.46278	1.86e-06	GH3 auxin-responsive promoter
107178	2.46313	0.00656759	No homolog
168328	2.46585	0.00101135	No homolog
87256	2.4754	4.25e-05	No homolog
113355	2.48142	0.000137249	PP-loop HMMPfam PF01171 ATP_bind_3 1 30, 246, 1e-40
140168	2.48254	3.79e-05	Polyprenyl synthetase HMMPfam PF00348 polyprenyl_synt 1 28, 316, 3.8e-34
112862	2.48296	0.000243228	No homolog
104201	2.4858	0.00665101	No homolog
32723	2.48942	0.00175125	Isoprenylcysteine carboxyl methyltransferase
21239	2.49198	0.00058052	General substrate transporter
98057	2.50161	1.89e-05	Cyclin-like F-box
117569	2.50592	0.000369046	GH3 auxin-responsive promoter
163326	2.50597	1.3e-06	Dephospho-CoA kinase
19765	2.50949	0.00382907	No homolog
113025	2.51317	1.11e-05	Oligopeptide transporter OPT superfamily HMMPfam PF03169 OPT 1 80, 755, 3e-200
113060	2.51909	8.5e-05	Zinc finger, AN1-type HMMSmart SM00154 no description 1 13, 50, 0.00022
15554	2.51963	0.0045974	No homolog
86815	2.52045	1.04e-05	Cytochrome P450, E-class, group IV
88269	2.52394	0.00161057	No homolog
97015	2.52434	9.18e-07	No homolog
167993	2.52869	0.00102181	Histone H3
38892	2.53209	0.000132825	No homolog
179647	2.53215	7.82e-07	No homolog
142018	2.5364	1.59e-05	Major facilitator superfamily MFS-1
168561	2.54172	0.00551596	No homolog
11643	2.56087	7.32e-07	Cation efflux protein
11301	2.56124	0.00311272	No homolog
171872	2.56453	0.00026273	No homolog
103164	2.57099	0.00230262	Helix-loop-helix DNA-binding superfamily
11409	2.57189	7.89e-06	No homolog
172165	2.58112	0.000290565	GTP-binding protein, HSR1-related
11230	2.58208	2.65e-06	No homolog
94644	2.58222	8.5e-05	Polyprenyl synthetase HMMPfam PF00348 polyprenyl_synt 1 1, 246, 1.5e-11
26443	2.58436	3.98e-05	Aminotransferase, class I and II
80456	2.58932	0.000275327	No homolog
91976	2.58932	0.000275327	No homolog
77178	2.59888	3.12e-06	O-methyltransferase, family 2 HMMPfam PF00891 Methyltransf_2 1 209, 423, 1.7e-27 5849 O-methyltransferase activity molecular_function GO:0008171
166209	2.60605	3.18e-07	No homolog
117620	2.61261	1.72e-06	Methionine synthase, vitamin-B12 independent
155498	2.62074	2.42e-07	No homolog
95193	2.65703	0.00801531	Beta-lactamase-like
32458	2.66182	0.000944358	No homolog
170304	2.66585	9.08e-07	ABC transporter-like
102379	2.67008	0.00117774	No homolog
92247	2.68166	8.28e-06	Cytochrome P450
19518	2.68277	0.00245685	Major facilitator superfamily MFS-1
13338	2.68423	0.00146849	No homolog
13510	2.70689	6.06e-07	Cytochrome P450, E-class, group IV
19452	2.7211	9.18e-07	No homolog
103687	2.72233	4.9e-07	No homolog
103412	2.7277	1.57e-05	No homolog
17466	2.73392	7.53e-05	No homolog
112458	2.73595	0.000980517	No homolog
21018	2.74815	3.12e-05	Cytochrome P450, E-class, group I
34803	2.75116	2.03e-06	Tyrosinase FPrintScan PR00092 TYROSINASE 2 7,29, 18,47, 1e-05,1e-05
171883	2.76111	1.55e-06	No homolog
101616	2.76123	4.07e-05	No homolog
100005	2.76487	0.00313335	No homolog
178711	2.77976	4.36e-06	Cyclopropane-fatty-acyl-phospholipid synthase
158858	2.78601	2.28e-05	ATP-binding region, ATPase-like
84463	2.79088	0.00013946	GPR1/FUN34/yaaH
80339	2.79167	1.25e-07	Cytochrome P450, E-class, group IV
87245	2.79227	1.07e-05	No homolog
100239	2.79668	1.94e-05	TonB box, conserved site ScanRegExp PS00430 TONB_DEPENDENT_REC_1 1 1, 45, NA
10546	2.79823	0.000356446	Major facilitator superfamily MFS-1
141460	2.79917	0.000251333	Histone H3
173221	2.81187	0.000357963	No homolog
64075	2.85398	1.4e-06	6-phosphogluconate dehydrogenase, NAD-binding
117627	2.86013	8.44e-05	No homolog
168266	2.88329	0.000744359	Protein-tyrosine phosphatase, dual specificity HMMPfam PF00782 DSPc 1 38, 178, 9.1e-34
7973	2.88558	4.17e-07	Cytochrome P450
51197	2.88787	3.35e-06	No homolog
19446	2.9226	4.46e-08	No homolog
174782	2.92464	1.4e-06	Major facilitator superfamily MFS-1
158373	2.92578	2.03e-06	General substrate transporter
12052	2.92649	9.18e-07	No homolog
55376	2.92878	6.85e-05	No homolog
17465	2.93624	6.35e-05	No homolog
171163	2.95296	9.77e-08	No homolog
29263	2.95661	9.68e-07	Aminotransferase, class I and II
68628	2.97473	0.00182644	ABC transporter-like
100554	2.97775	2.01e-05	No homolog
12473	2.97861	6.96e-06	Cytochrome P450, E-class, group I
152374	2.9827	3.39e-05	Zinc finger, C2H2-type HMMPfam PF00096 zf-C2H2 3 41,77,107, 66,101,129, 0.0014,0.0011,8.1e-07
100483	2.99552	6.95e-07	Major facilitator superfamily MFS-1
24423	2.99887	5.32e-05	Cytochrome P450, E-class, group I
130482	3.00607	7.29e-06	Major facilitator superfamily MFS-1
11304	3.03516	5.58e-05	Berberine/berberine-like
158826	3.04531	6.14e-06	ATP-binding region, ATPase-like
182971	3.05342	0.000121013	No homolog
99001	3.05847	8.76e-07	No homolog
85342	3.06402	1.71e-06	No homolog
11471	3.07581	7.07e-05	Oxidoreductase FAD/NAD(P)-binding HMMPfam PF00175 NAD_binding_1 1 505, 549, 0.00052 4283 electron transport biological_process GO:0006118
82199	3.07604	2.78e-06	Carboxylesterase, type B
166229	3.08031	3.02e-05	Ras GTPase FPrintScan PR00449 RASTRNSFRMNG 3 21,63,125, 42,85,138, 3.6e-21,3.6e-21,3.6e-21
102201	3.08097	0.000449201	No homolog
102627	3.08558	2.69e-05	No homolog
76262	3.09429	6.95e-07	No homolog
94464	3.0951	2.03e-06	Major facilitator superfamily MFS-1
15039	3.09758	8.54e-07	Cytochrome P450, E-class, group IV
96419	3.10429	2.13e-05	Zinc finger, C2H2-type HMMPfam PF00096 zf-C2H2 1 434, 456, 8.5e-05
102628	3.14242	2.68e-05	No homolog
12588	3.14295	2.23e-05	No homolog
6644	3.15537	9.67e-08	No homolog
19980	3.15776	0.000341151	Fungal fruit body lectin
121274	3.15797	2.21e-06	Tyrosinase HMMPfam PF00264 Tyrosinase 1 109, 169, 7.5e-06
92017	3.16181	1.2e-05	Oligopeptide transporter OPT superfamily HMMPfam PF03169 OPT 1 50, 468, 1.3e-28
11859	3.17442	1.05e-07	No homolog
92721	3.17805	5.9e-05	Cytochrome P450, E-class, group IV
87252	3.18882	3.98e-06	No homolog
169457	3.19363	9.77e-08	AMP-dependent synthetase and ligase
83221	3.19887	0.00238137	No homolog
89437	3.21363	1.25e-07	Major facilitator superfamily MFS-1
168427	3.22561	6.71e-06	Cyclin
6376	3.23129	0.00010568	No homolog
167012	3.24722	0.00817799	Cytochrome P450, E-class, group I
14062	3.28459	3.9e-05	Protein-tyrosine phosphatase, dual specificity HMMPfam PF00782 DSPc 1 40, 181, 2.2e-34
170977	3.29759	2.6e-07	Major facilitator superfamily MFS-1
125105	3.32405	6.3e-05	No homolog
17638	3.33626	0.0018803	High mobility group box, HMG1/HMG2
13271	3.34058	5.32e-05	Major facilitator superfamily MFS-1
169895	3.36015	1.4e-06	No homolog
180978	3.36028	4.3e-06	Carotenoid oxygenase
78908	3.36387	1.17e-06	Oligopeptide transporter OPT superfamily HMMPfam PF03169 OPT 1 4, 138, 2.6e-28
111173	3.38178	2.03e-06	No homolog
172786	3.38798	3.03e-05	Major facilitator superfamily MFS-1
95399	3.39434	9.53e-08	RTA1 like protein HMMPfam PF04479 RTA1 1 60, 294, 5.1e-30 5053 response to stress biological_process GO:0006950
18532	3.41245	2.76e-05	Cytochrome P450
165362	3.43539	2.22e-07	WW/Rsp5/WWP superfamily SSF51045 WW domain 1 5, 45, 0.0043 3727 protein binding molecular_function GO:0005515
30772	3.48586	0.00116814	No homolog
159145	3.51395	6.3e-05	No homolog
101077	3.55039	3.43e-05	No homolog
95258	3.56133	8.93e-08	No homolog
13301	3.5866	4.49e-07	No homolog
158202	3.58681	4.2e-06	Haloacid dehalogenase-like hydrolase
66577	3.60787	9.53e-08	Lipase, class 3
177316	3.62896	9.08e-07	No homolog
18331	3.65373	0.000102183	No homolog
8088	3.67908	4.53e-05	No homolog
21181	3.69764	0.0041067	Major facilitator superfamily MFS-1
122036	3.71654	7.32e-07	UbiA prenyltransferase HMMPfam PF01040 UbiA 1 38, 303, 2e-41 3032 prenyltransferase activity molecular_function GO:0004659
172766	3.78127	2.36e-07	No homolog
88571	3.8011	1.25e-07	Cytochrome P450
9192	3.83453	7.53e-07	Cytochrome P450, E-class, group I
155597	3.84975	1.82e-06	SPX, N-terminal HMMPfam PF03105 SPX 1 28, 394, 2.8e-12
179691	3.87464	2.31e-07	No homolog
22147	3.88975	2.03e-06	No homolog
117887	3.89925	4.9e-07	Calcium-binding EF-hand
9692	3.90549	9.18e-07	No homolog
38609	3.9114	5.83e-06	Fungal hydrophobin
113958	3.9821	8.53e-08	GH3 auxin-responsive promoter
154123	3.98879	2.85e-05	No homolog
155596	3.9928	1.2e-06	EXS
18756	3.99748	2.01e-05	Terpene synthase, metal-binding HMMPfam PF03936 Terpene_synth_C 1 135, 279, 6.6e-09
169113	4.00119	2.89e-08	No homolog
114090	4.00627	0.00896617	No homolog
167113	4.00705	7.23e-05	Zinc finger, C2H2-type BlastProDom PD000003 Q6CGR7_EEEEE_Q6CGR7; 1 83, 106, 0.004
99197	4.00785	1.24e-05	Cytochrome P450
100532	4.01225	0.000434835	No homolog
172040	4.04516	7.46e-07	Pirin
97105	4.06805	2.34e-07	Regulator of transcription factor activity
21522	4.09149	8.61e-06	No homolog
21180	4.10571	0.00342569	Transporter Major Facilitator Superfamily
172171	4.14245	1.81e-06	Insulin related peptide
96712	4.15287	3.36e-07	Cysteine-rich secretory protein
68663	4.24188	1.72e-06	BTB/POZ domain protein
19793	4.25308	1.07e-05	No homolog
116665	4.25752	1.86e-06	Transporter Major Facilitator Superfamily
60002	4.25767	6.95e-07	Cytochrome P450 CYP2
157086	4.35634	4e-05	No homolog
16908	4.39462	0.00122879	Peptidase_S8/S53
15743	4.40215	4.22e-07	No homolog
15744	4.41039	3.3e-06	Acetate transporter Gpr1/Fun34/SatP
53988	4.50328	9.53e-08	Thioredoxin disulfide reductase
19733	4.50991	0.000515872	No homolog
11306	4.51172	5.56e-06	Cytochrome P450 monooxygenase E
172217	4.61705	6.6e-05	No homolog
22012	4.63827	8.93e-08	No homolog
169528	4.65498	7.99e-08	No homolog
121160	4.66539	1.01e-06	Cytochrome P450 monooxygenase E
18510	4.67627	1.41e-05	No homolog
104077	4.76481	0.000110887	No homolog
60331	4.76568	1.48e-05	No homolog
135794	4.82403	1.36e-08	Transporter Major Facilitator Superfamily
183224	4.82683	1.41e-05	No homolog
103819	4.91658	1.24e-05	No homolog
50775	4.99718	1.36e-08	No homolog
122557	5.04965	1.13e-06	Phosphatidylserine decarboxylase
104343	5.07705	1.41e-05	No homolog
97253	5.09961	1.25e-07	Cytochrome P450 monooxygenase E
42746	5.17786	0.000147043	Glutaredoxin
26698	5.18066	2.31e-05	No homolog
168969	5.193	2.66e-08	Phosphatidylserine decarboxylase
93326	5.25131	1.64e-07	Phosphatidylserine decarboxylase
113534	5.33199	1.49e-05	Transcription factor Zn2-Cys6
83855	5.37825	0.000223771	Transcription factor TEAD
114724	5.44537	1.01e-06	No homolog
10872	5.4585	4.11e-06	Phosphatidylserine decarboxylase
20703	5.54547	2.55e-08	No homolog
171118	5.62744	3.77e-06	No homolog
168612	5.71523	8.58e-06	Chaperone heat-shock protein 20
16254	5.79102	3.33e-07	Protein kinase
84630	5.88959	6.24e-05	No homolog
14427	5.90084	0.0033115	No homolog
69191	5.95331	8.63e-07	No homolog
59446	6.04173	1.36e-08	Hydrophobin
78516	6.27366	8.86e-07	No homolog
167671	6.71813	1.91e-08	No homolog
53879	8.77397	2.9e-08	Endoribonuclease
