# Supplementary material for: Oak displays common local but specific distant gene regulation responses to different mycorrhizal fungi
Source: BMC Genomics. 2020 Jun 12;21:399. doi: 10.1186/s12864-020-06806-5 (PMC7291512; doi:10.1186/s12864-020-06806-5)
Supplement: Supplementary file 5 — Additional file 5:Table S2. Plant genes differentially expressed after inoculation with the three EMF in colonized roots. [file 12864_2020_6806_MOESM5_ESM.xlsx]

## Sheet: Sheet1
	Log2 fold change
	(inoculated roots vs. control roots)
Gene ID	P. microcarpus	P. involutus	L. bicolor	Putative function
Qrob_P0154220.2	-11.62	-4.74	-4.3	Bifunctional inhibitor/lipid-transfer/seed storage 2S albumin superfamily
Qrob_P0379130.2	-9.61	-7.15	-9.53	Bifunctional inhibitor/lipid-transfer/seed storage 2S albumin superfamily
Qrob_P0056900.2	-9.08	-4.28	-5.19	Non-functional NAPDH-dependent codeinone reductase 2
Qrob_P0733120.2	-8.99	-4.75	-5.1	Transcription factor bHLH93
Qrob_P0252250.2	-7.49	-7.43	-4.14	Unknown
Qrob_P0166050.2	-6.99	-5.07	-2.78	Plant invertase/pectin methylesterase inhibitor superfamily
Qrob_P0248580.2	-6.66	-3.3	-3.37	Proline-rich extensin protein EPR1
Qrob_P0396680.2	-6.24	-3.84	-4.76	Aspartic proteinase nepenthesin 1
Qrob_P0608370.2	-5.92	-4.48	-5.16	ABC transporter G family member 4
Qrob_P0413830.2	-5.71	-3.49	-2.52	Cyclin D1-1
Qrob_P0583930.2	-5.6	-2.76	-4.86	Bifunctional inhibitor/lipid-transfer/seed storage 2S albumin superfamily
Qrob_P0216700.2	-5.54	-6.35	-7.43	Polygalacturonase At1g48100
Qrob_P0099230.2	-5.53	-5.5	-3.47	Xyloglucan endotransglucosylase hydrolase
Qrob_P0697560.2	-5.45	-2.21	-2.63	Unknown
Qrob_P0296830.2	-5.35	-3.96	-3.92	GDSL esterase lipase At5g45670
Qrob_P0245260.2	-5.11	-3.1	-4.02	Bifunctional inhibitor/lipid-transfer/seed storage 2S albumin superfamily
Qrob_P0649360.2	-4.93	-2.43	-2.15	Purple acid phosphatase 22
Qrob_P0716090.2	-4.86	-3.05	-1.41	Laccase 4
Qrob_P0243940.2	-4.71	-3.03	-4	Pollen Ole e 1 allergen and extensin family
Qrob_P0404970.2	-4.52	-2.54	-1.68	Cupredoxin superfamily protein
Qrob_P0542970.2	-4.38	-3.18	-2.89	Caffeic acid 3-O-methyltransferase
Qrob_P0491340.2	-4.35	-2.31	-2.24	Beta glucosidase 12
Qrob_P0447920.2	-4.26	-3.45	-2.67	Serine-threonine protein kinase
Qrob_P0649520.2	-4.24	-2.2	-1.66	Cytochrome P450 94C1
Qrob_P0086580.2	-4.1	-2.26	-1.62	GDSL esterase lipase At1g28600
Qrob_P0252840.2	-4.09	-1.87	-2.65	Calmodulin 3
Qrob_P0703720.2	-4.06	-3.09	-2.92	Leucine-rich repeat family
Qrob_P0712730.2	-4.05	-2.77	-1.36	Cellulose synthase
Qrob_P0086590.2	-4	-2.37	-1.57	GDSL esterase lipase
Qrob_P0491370.2	-3.87	-2.21	-2.13	Beta glucosidase 24
Qrob_P0232430.2	-3.87	-3.29	-2.36	Sucrose transport
Qrob_P0135910.2	-3.8	-2.58	-1.23	Cellulose synthase a catalytic subunit 4
Qrob_P0664170.2	-3.79	-2.33	-1.62	Serine threonine protein kinase At5g41260
Qrob_P0491360.2	-3.79	-2.11	-1.99	Beta glucosidase 24
Qrob_P0182100.2	-3.77	-2.47	-2.01	Plant disease resistance response
Qrob_P0417970.2	-3.74	-2.08	-1.9	Annexin D2
Qrob_P0166080.2	-3.74	-3.33	-2.56	Plant invertase/pectin methylesterase inhibitor superfamily
Qrob_P0422490.2	-3.67	-2.87	-2.86	Laccase 9
Qrob_P0422510.2	-3.66	-2.57	-2.4	Laccase 9
Qrob_P0422570.2	-3.63	-2	-2.1	Laccase 9
Qrob_P0422530.2	-3.62	-2.59	-2.47	Laccase 9
Qrob_P0600840.2	-3.61	-3.14	-2.89	Transcription factor bHLH96
Qrob_P0081130.2	-3.6	-1.52	-1.2	Peroxidase 16
Qrob_P0317100.2	-3.56	-2.26	-1.56	Stress response protein NST1
Qrob_P0000950.2	-3.53	-2.77	-1.33	CRIB domain containing protein RIC4
Qrob_P0287890.2	-3.49	-2.24	-3.72	ABC transporter G family member 5
Qrob_P0271950.2	-3.48	-3.2	-3.59	Constans 5
Qrob_P0327610.2	-3.48	-2.42	-1.59	Fasciclin arabinogalactan 11
Qrob_P0510980.2	-3.47	-2.48	-2.18	Peroxidase 64
Qrob_P0310240.2	-3.46	-1.88	-1.91	GDSL esterase lipase 1
Qrob_P0027800.2	-3.46	-2.15	-2.36	Leucine-rich repeat receptor protein kinase At3g28040
Qrob_P0352880.2	-3.41	-2	-2.42	Unknown
Qrob_P0304650.2	-3.39	-2.86	-2.2	Myb domain protein
Qrob_P0084230.2	-3.39	-2.54	-2.08	Unknown
Qrob_P0597130.2	-3.38	-1.86	-2	Beta glucosidase 17
Qrob_P0135890.2	-3.38	-3.04	-1.84	Acid phosphatase 1
Qrob_P0178440.2	-3.34	-2.55	-2.24	Acid phosphatase 1
Qrob_P0597160.2	-3.29	-1.8	-1.65	Beta glucosidase 24
Qrob_P0224550.2	-3.23	-2.71	-4.24	Lipid-transfer DIR1
Qrob_P0339740.2	-3.22	-2.76	-2.69	Bifunctional 3-dehydroquinate dehydratase shikimate
Qrob_P0605380.2	-3.2	-1.75	-1.56	Fasciclin arabinogalactan protein 13
Qrob_P0603680.2	-3.18	-2.44	-2.68	Unknown
Qrob_P0454760.2	-3.12	-1.9	-1.64	RNA recognition motif-containing family
Qrob_P0311870.2	-3.09	-1.7	-1.66	L-ascorbate oxidase
Qrob_P0597100.2	-3.09	-1.87	-1.65	Beta glucosidase 11
Qrob_P0459680.2	-3.08	-2.17	-1.8	Trichome birefringence 19
Qrob_P0700910.2	-3.07	-2.48	-2.21	Unknown
Qrob_P0645060.2	-3.07	-2.47	-2.24	Photosystem I reaction center subunit
Qrob_P0209700.2	-3.06	-2.18	-1.92	Laccase diphenol oxidase family protein
Qrob_P0048400.2	-3.05	-1.78	-1.52	Beta-xylosidase alpha-l-arabinofuranosidase 1
Qrob_P0304680.2	-2.95	-2.72	-2.06	Myb domain protein
Qrob_P0142770.2	-2.94	-2.38	-1.92	Chlorophyll a-b binding protein
Qrob_P0178450.2	-2.92	-2.04	-1.79	Acid phosphatase 1
Qrob_P0340950.2	-2.91	-1.59	-1.87	tRNA-specific 2-thiouridylase MnmA
Qrob_P0314790.2	-2.87	-1.64	-1.56	Leucine-rich repeat extensin 2
Qrob_P0311940.2	-2.86	-1.81	-1.47	Serine threonine-protein kinase CCR3
Qrob_P0315960.2	-2.82	-3.5	-2.56	Protein curvature thylakoid
Qrob_P0438200.2	-2.81	-1.92	-1.94	Xyloglucan endotransglucosylase hydrolase protein 8
Qrob_P0371350.2	-2.8	-2.61	-2.18	Cobra protein 4
Qrob_P0700860.2	-2.76	-1.98	-1.73	Unknown
Qrob_P0277730.2	-2.76	-1.22	-1.51	Beta glucosidase 12
Qrob_P0367140.2	-2.75	-1.85	-1.56	Fasciclin arabinogalactan protein 2
Qrob_P0600900.2	-2.74	-2.91	-2.81	Protein transparent TESTA 12
Qrob_P0375000.2	-2.73	-1.63	-1.68	Mavicyanin
Qrob_P0033980.2	-2.72	-2.11	-1.46	Rop guanine nucleotide exchange factor 3
Qrob_P0321650.2	-2.71	-1.22	-1.38	Laccase 14
Qrob_P0668620.2	-2.71	-3.23	-2.9	Cytochrome b6-f complex iron-sulfur
Qrob_P0749970.2	-2.71	-2.13	-1.49	Lysosomal beta glucosidase
Qrob_P0291490.2	-2.71	-1.5	-1.46	Transcription factor MYB86
Qrob_P0486550.2	-2.69	-2.45	-2.09	Chlorophyll a-b binding protein
Qrob_P0438480.2	-2.63	-1.62	-1.83	Laccase 11
Qrob_P0664090.2	-2.62	-2.06	-1.24	PAR1 protein
Qrob_P0048560.2	-2.6	-2.42	-2.26	Chlorophyll a-b binding protein CP24
Qrob_P0207440.2	-2.58	-1.52	-1.84	Receptor protein kinase theseus 1
Qrob_P0205100.2	-2.58	-1.7	-1.37	Unknown
Qrob_P0464130.2	-2.55	-2.36	-1.76	Chlorophyll a-b binding protein
Qrob_P0032980.2	-2.54	-1.7	-1.54	Gibberellin-regulated protein 14
Qrob_P0206100.2	-2.51	-2.48	-2.28	L-ascorbate oxidase
Qrob_P0337590.2	-2.48	-1.7	-2.07	Laccase 14
Qrob_P0492610.2	-2.47	-1.9	-2.23	Lipid-transfer protein DIR1
Qrob_P0289670.2	-2.47	-1.81	-1.79	Actin
Qrob_P0224430.2	-2.46	-1.27	-1.09	Fimbrin protein 2
Qrob_P0251450.2	-2.45	-1.28	-1.46	Unknown
Qrob_P0682770.2	-2.44	-2.22	-2.19	Photosystem II core complex proteins
Qrob_P0310380.2	-2.36	-1.75	-1.76	Saur family
Qrob_P0177560.2	-2.36	-1.45	-1.3	Grip and coiled-coil domain-containing protein
Qrob_P0032860.2	-2.33	-1.04	-1.16	Xyloglucan glycosyltransferase 4
Qrob_P0369710.2	-2.31	-1.54	-1.51	Unknown
Qrob_P0151690.2	-2.3	-1.35	-1.19	Glutathione s-transferase
Qrob_P0295690.2	-2.29	-1.26	-1.65	Laccase 9
Qrob_P0000960.2	-2.28	-2.58	-2.73	Photosystem I reaction center subunit
Qrob_P0000290.2	-2.28	-1.76	-1.92	Bifunctional inhibitor/lipid-transfer protein/seed storage 2S albumin superfamily protein
Qrob_P0376790.2	-2.26	-1.73	-1.31	Alcohol dehydrogenase 2
Qrob_P0296610.2	-2.24	-1.64	-1.02	Beta galactosidase 3
Qrob_P0337680.2	-2.21	-1.22	-1.48	Laccase 14
Qrob_P0580420.2	-2.21	-2.56	-1.82	Oxygen-evolving enhancer protein
Qrob_P0629140.2	-2.2	-1.5	-1.11	Monocopper oxidase protein SKU5
Qrob_P0055750.2	-2.19	-1.23	-1.41	Serine carboxypeptidase 18
Qrob_P0630810.2	-2.18	-1.71	-1.51	Galactan synthase 1
Qrob_P0086610.2	-2.18	-1.37	-1.48	GDSL esterase lipase At1g28600
Qrob_P0691570.2	-2.17	-1.64	-1.64	Laccase 15
Qrob_P0108440.2	-2.17	-1.51	-1.27	Aquaporin TIP1-2
Qrob_P0337660.2	-2.16	-1.55	-2.14	Laccase 9
Qrob_P0453780.2	-2.16	-1.42	-1.41	Nucleolar and coiled-body phosphoprotein 1
Qrob_P0339370.2	-2.12	-1.23	-1.45	Serine carboxypeptidase 18
Qrob_P0083090.2	-2.12	-1.31	-1.29	Targeting protein TPX2
Qrob_P0149620.2	-2.11	-1.46	-1.38	BAG family molecular chaperone regulator 2
Qrob_P0543800.2	-2.1	-1.39	-1.25	Caldesmon
Qrob_P0739270.2	-2.1	-1.12	-1.16	Unknown
Qrob_P0145170.2	-2.09	-1.2	-1.12	Kinesin 4
Qrob_P0475670.2	-2.09	-1.22	-1.3	2-oxoglutarate fe-dependent dioxygenase
Qrob_P0246000.2	-2.08	-1.42	-1.53	Serine carboxypeptidase 18
Qrob_P0178990.2	-2.07	-1.24	-1.25	Kinesin protein KIFC3
Qrob_P0475660.2	-2.06	-1.3	-1.38	2-oxoglutarate fe-dependent dioxygenase
Qrob_P0568550.2	-2.05	-1.51	-1.25	Protein GF14 iota
Qrob_P0617300.2	-2.03	-1.51	-1.53	Quinone-oxidoreductase
Qrob_P0623010.2	-2.03	-1.08	-1.12	Alpha beta-hydrolases superfamily protein
Qrob_P0175490.2	-2.03	-1.33	-1.51	Mate efflux family protein chloroplastic
Qrob_P0647300.2	-2.01	-1.04	-1.19	Kinesin-related protein
Qrob_P0089970.2	-2	-1.2	-1.11	Early nodulin protein 1
Qrob_P0712050.2	-2	-1.16	-1.11	Di-glucose binding protein with kinesin motor domain
Qrob_P0712040.2	-2	-1.08	-1.22	Kinesin-II 95 kDa subunit
Qrob_P0211650.2	-1.99	-1.26	-1.36	Unknown
Qrob_P0211760.2	-1.98	-1.22	-1.36	Unknown
Qrob_P0566920.2	-1.98	-1.02	-1.17	Chromosome-associated kinesin KIF4
Qrob_P0277920.2	-1.98	-1.16	-1.22	DNA ligase 1
Qrob_P0641280.2	-1.98	-1.27	-1.39	ARM repeat superfamily protein
Qrob_P0200780.2	-1.97	-1.19	-1.17	Translation-associated element 2
Qrob_P0265940.2	-1.97	-1.11	-1.17	GPI-anchored adhesin protein PGA55
Qrob_P0204310.2	-1.97	-2.07	-1.35	Plastocyanin
Qrob_P0201840.2	-1.96	-1.21	-1.19	Leucine-rich repeat-containing protein 50
Qrob_P0475680.2	-1.92	-1.64	-1.57	2-oxoglutarate fe-dependent dioxygenase
Qrob_P0055700.2	-1.89	-1.23	-1.42	Serine carboxypeptidase 18
Qrob_P0346420.2	-1.86	-1.17	-1.23	Tetratricopeptide repeat superfamily
Qrob_P0135740.2	-1.85	-1.11	-1.36	Tetratricopeptide repeat superfamily
Qrob_P0730000.2	-1.81	-1.03	-1.08	Cellulose synthase protein D5
Qrob_P0167770.2	-1.81	-1.28	-1.21	Syntaxin-related protein knolle
Qrob_P0070060.2	-1.8	-1.45	-1.05	Microtubule-associated protein tortifolia1
Qrob_P0387150.2	-1.78	-1.55	-1.45	Unknown
Qrob_P0208720.2	-1.77	-1.12	-1.49	Bifunctional 3-dehydroquinate dehydratase shikimate
Qrob_P0055720.2	-1.75	-1.02	-1.15	Serine carboxypeptidase 18
Qrob_P0356520.2	-1.73	-1.48	-1.08	Protochlorophyllide-dependent translocon component
Qrob_P0055710.2	-1.73	-1.11	-1.37	Serine carboxypeptidase 18
Qrob_P0425450.2	-1.68	-1.13	-1.08	GPI-anchored adhesin protein PGA55
Qrob_P0067620.2	-1.67	-1.27	-1.18	Dynamin-related protein 1C
Qrob_P0342600.2	-1.64	-1.08	-1.4	Phospho-2-dehydro-3-deoxyheptonate aldolase
Qrob_P0731950.2	-1.64	-1.07	-1.1	Unknown
Qrob_P0131440.2	-1.61	-1.13	-1.11	Unknown
Qrob_P0728280.2	-1.57	-1.03	-1.15	Protein notum
Qrob_P0234700.2	-1.51	-1.02	-1.02	Annexin protein RJ4
Qrob_P0219540.2	1.41	1.05	1.03	Heat stress transcription factor C-1
Qrob_P0147260.2	1.44	1.02	1.52	DNAj protein
Qrob_P0416850.2	1.44	1.51	1.34	Cyclic dof factor 2
Qrob_P0343440.2	1.47	1.18	1.08	Indole-3-acetic acid-induced protein ARG7
Qrob_P0701460.2	1.57	1.48	1.45	Flowering-promoting factor 1 protein 3
Qrob_P0202480.2	1.62	1.36	1.38	Cell division cycle and apoptosis regulator protein 1
Qrob_P0111510.2	1.63	1.13	1.32	Unknown
Qrob_P0616580.2	1.67	1.33	1.4	Auxin-repressed protein
Qrob_P0350360.2	1.73	1.75	1.88	Polygalacturonase non-catalytic subunit JP650
Qrob_P0076400.2	1.75	1.38	1.37	Cyclic dof factor 2
Qrob_P0699910.2	1.75	1.7	1.72	TMV resistance protein N
Qrob_P0667590.2	1.85	1.15	1.33	Unknown
Qrob_P0142670.2	1.86	1.47	1.37	Cyclic dof factor 3
Qrob_P0240510.2	1.89	1.27	2.53	Unknown
Qrob_P0459030.2	1.94	1.21	1.19	Stress up-regulated Nod 19 protein
Qrob_P0244850.2	2.13	2.09	1.99	Unknown
Qrob_P0541460.2	2.15	1.69	1.65	Pectin methylesterase inhibitor
Qrob_P0059390.2	2.2	1.73	2	Unknown
Qrob_P0244980.2	2.29	2.17	2.13	LRR receptor serine threonine-protein kinase FLS2
Qrob_P0303000.2	2.44	4.2	2.8	Cytochrome P450 CYP72A219
Qrob_P0680540.2	2.69	2.5	3.17	Receptor protein kinase At5g39020
Qrob_P0680560.2	3.15	2.98	3.58	Receptor protein kinase At1g67000
Qrob_P0301480.2	3.79	3.24	2.54	Protein NRT1/PTR family
Qrob_P0712020.2	4.5	4.62	5.14	Ole e1 protein
Qrob_P0170440.2	4.85	4.5	3.11	Polygalacturonase non-catalytic subunit JP650
Qrob_P0287470.2	4.91	3.63	3.75	TMV resistance protein N
