# Supplementary material for: Oak displays common local but specific distant gene regulation responses to different mycorrhizal fungi
Source: BMC Genomics. 2020 Jun 12;21:399. doi: 10.1186/s12864-020-06806-5 (PMC7291512; doi:10.1186/s12864-020-06806-5)
Supplement: Supplementary file 6 — Additional file 6:Table S3. Differentially expressed hormone-related genes identified in colonized roots, non-colonized roots and leaves. [file 12864_2020_6806_MOESM6_ESM.xlsx]

## Sheet: final
		Colonized roots (Log2 fold change inoculsted vs. control)					Non-colonized roots (Log2 fold change inoculsted vs. control)					Leaves (Log2 fold change inoculsted vs. control)
		P. microcarpus	P. involutus	L. bicolor	S. vermifera		P. microcarpus	P. involutus	L. bicolor	S. vermifera		P. microcarpus	P. involutus	L. bicolor	S. vermifera	Description
Auxin-related genes
	Qrob_P0064480.2	-2.73179	-2.01894	N.S.	N.S.		N.S.	-2.16459	N.S.	N.S.		N.S.	N.S.	N.S.	N.S.	Auxin efflux carrier component 2
	Qrob_P0064490.2	N.S.	N.S.	N.S.	N.S.		N.S.	N.S.	N.S.	5.69203		N.S.	N.S.	N.S.	N.S.	Auxin efflux carrier component 2
	Qrob_P0470290.2	N.S.	-3.35642	N.S.	N.S.		N.S.	-3.43887	N.S.	N.S.		N.S.	N.S.	N.S.	N.S.	Auxin efflux carrier component 6
	Qrob_P0687990.2	N.S.	-3.11154	N.S.	N.S.		N.S.	-2.78649	N.S.	N.S.		N.S.	N.S.	N.S.	N.S.	Auxin efflux carrier component 6
	Qrob_P0120820.2	N.S.	N.S.	N.S.	N.S.		N.S.	N.S.	N.S.	-1.78467		N.S.	N.S.	N.S.	-1.53046	Auxin response factor 9
	Qrob_P0374610.2	N.S.	N.S.	N.S.	N.S.		N.S.	N.S.	N.S.	-1.8438		N.S.	N.S.	N.S.	-1.5993	Auxin response factor 9
	Qrob_P0086190.2	N.S.	N.S.	N.S.	N.S.		N.S.	N.S.	N.S.	N.S.		N.S.	N.S.	2.71854	N.S.	Auxin transporter protein 2
	Qrob_P0629370.2	N.S.	-2.2069	N.S.	N.S.		N.S.	-1.65448	N.S.	N.S.		N.S.	N.S.	N.S.	N.S.	Auxin-induced protein AUX22
	Qrob_P0616580.2	1.67453	1.33262	1.39979	N.S.		N.S.	N.S.	N.S.	1.22543		N.S.	N.S.	N.S.	N.S.	Auxin-repressed protein
	Qrob_P0035660.2	N.S.	-1.23946	N.S.	N.S.		N.S.	-1.39361	N.S.	-1.5407		N.S.	N.S.	N.S.	N.S.	Auxin-responsive protein iaa14
	Qrob_P0035840.2	N.S.	-1.22952	N.S.	N.S.		N.S.	-1.40899	N.S.	-1.50836		N.S.	N.S.	N.S.	N.S.	Auxin-responsive protein IAA14
	Qrob_P0475370.2	N.S.	N.S.	1.80589	N.S.		N.S.	N.S.	N.S.	N.S.		N.S.	N.S.	N.S.	N.S.	Auxin-responsive protein IAA1
	Qrob_P0178530.2	N.S.	N.S.	N.S.	N.S.		N.S.	N.S.	N.S.	N.S.		N.S.	N.S.	N.S.	-1.4942	Auxin-responsive protein IAA26
	Qrob_P0026320.2	N.S.	N.S.	N.S.	N.S.		N.S.	-1.96905	N.S.	-1.82379		N.S.	N.S.	N.S.	N.S.	Indole-3-acetic acid-amido synthetase
	Qrob_P0642200.2	N.S.	N.S.	N.S.	N.S.		N.S.	N.S.	N.S.	-1.27176		N.S.	N.S.	N.S.	N.S.	Indole-3-acetic acid-amido synthetase
	Qrob_P0723550.2	N.S.	N.S.	N.S.	N.S.		N.S.	N.S.	N.S.	N.S.		N.S.	N.S.	2.41458	N.S.	Indole-3-acetic acid-amido synthetase
	Qrob_P0200000.2	N.S.	1.26296	1.53605	N.S.		N.S.	N.S.	N.S.	N.S.		N.S.	N.S.	N.S.	N.S.	Indole-3-acetic acid-amido synthetase
	Qrob_P0057490.2	N.S.	N.S.	N.S.	N.S.		N.S.	N.S.	N.S.	N.S.		N.S.	N.S.	N.S.	-2.46383	IAA-amino acid hydrolase ILR1-like 4
	Qrob_P0521280.2	N.S.	-1.88618	N.S.	N.S.		N.S.	N.S.	N.S.	N.S.		N.S.	N.S.	N.S.	N.S.	IAA-amino acid hydrolase ILR1-like 4
	Qrob_P0019220.2	N.S.	N.S.	N.S.	N.S.		N.S.	N.S.	N.S.	N.S.		N.S.	N.S.	N.S.	-1.13692	Indole-3-pyruvate monooxygenase YUCCA10
	Qrob_P0339820.2	N.S.	N.S.	-6.28318	N.S.		N.S.	N.S.	N.S.	-3.7441		N.S.	N.S.	N.S.	N.S.	Indole-3-pyruvate monooxygenase YUCCA10
	Qrob_P0339870.2	N.S.	-1.7609	-2.4044	N.S.		N.S.	N.S.	N.S.	-2.69335		N.S.	N.S.	N.S.	N.S.	Indole-3-pyruvate monooxygenase YUCCA10
	Qrob_P0491570.2	N.S.	N.S.	N.S.	N.S.		N.S.	-1.64785	N.S.	N.S.		N.S.	N.S.	N.S.	N.S.	Indole-3-pyruvate monooxygenase YUCCA10
	Qrob_P0707220.2	N.S.	N.S.	N.S.	N.S.		N.S.	-1.74371	N.S.	N.S.		N.S.	N.S.	N.S.	N.S.	Indole-3-pyruvate monooxygenase YUCCA10
	Qrob_P0339890.2	N.S.	N.S.	N.S.	N.S.		N.S.	N.S.	N.S.	-2.91215		N.S.	N.S.	N.S.	N.S.	Indole-3-pyruvate monooxygenase YUCCA10
	Qrob_P0339830.2	N.S.	N.S.	N.S.	N.S.		N.S.	N.S.	N.S.	-2.60028		N.S.	N.S.	N.S.	N.S.	Indole-3-pyruvate monooxygenase YUCCA10
	Qrob_P0255170.2	N.S.	N.S.	N.S.	N.S.		N.S.	N.S.	N.S.	-2.67832		N.S.	N.S.	N.S.	N.S.	L-tryptophan-pyruvate aminotransferase 1
	Qrob_P0459780.2	N.S.	N.S.	N.S.	N.S.		N.S.	N.S.	N.S.	-3.40837		N.S.	N.S.	N.S.	N.S.	L-tryptophan-pyruvate aminotransferase 1
Cytokinin-related genes
	Qrob_P0723570.2	-3.39552	N.S.	N.S.	N.S.		N.S.	-1.72582	N.S.	N.S.		N.S.	N.S.	N.S.	N.S.	Cytokinin dehydrogenase 3
	Qrob_P0528390.2	N.S.	N.S.	N.S.	N.S.		N.S.	N.S.	N.S.	N.S.		N.S.	-2.73426	N.S.	N.S.	Cytokinin dehydrogenase 5
	Qrob_P0062580.2	N.S.	N.S.	N.S.	N.S.		N.S.	N.S.	N.S.	1.28598		N.S.	N.S.	N.S.	N.S.	Cytokinin dehydrogenase 6
	Qrob_P0304810.2	N.S.	1.03407	1.30281	N.S.		N.S.	N.S.	N.S.	N.S.		N.S.	N.S.	N.S.	N.S.	Cytokinin dehydrogenase 7
	Qrob_P0372370.2	N.S.	N.S.	N.S.	N.S.		-6.03203	N.S.	N.S.	N.S.		N.S.	N.S.	N.S.	N.S.	Cytokinin hydroxylase
	Qrob_P0153290.2	N.S.	N.S.	N.S.	N.S.		-5.59761	N.S.	N.S.	N.S.		N.S.	N.S.	N.S.	N.S.	Cytokinin hydroxylase
	Qrob_P0619630.2	N.S.	N.S.	N.S.	N.S.		N.S.	N.S.	N.S.	-1.33822		N.S.	N.S.	N.S.	N.S.	Cytokinin riboside 5-monophosphate phosphoribohydrolase LOG1
	Qrob_P0204920.2	N.S.	N.S.	N.S.	N.S.		N.S.	N.S.	N.S.	N.S.		N.S.	N.S.	N.S.	-3.06128	Cytokinin riboside 5-monophosphate phosphoribohydrolase LOG5
	Qrob_P0213780.2	N.S.	N.S.	N.S.	N.S.		N.S.	-3.49817	N.S.	N.S.		N.S.	N.S.	N.S.	N.S.	Cytokinin riboside 5-monophosphate phosphoribohydrolase LOG7
Gibberellic acid-related genes
	Qrob_P0363040.2	1.99437	N.S.	N.S.	2.64035		N.S.	N.S.	N.S.	1.98105		N.S.	N.S.	N.S.	N.S.	Gibberellic acid methyltransferase 2
	Qrob_P0671250.2	N.S.	N.S.	N.S.	N.S.		N.S.	N.S.	N.S.	N.S.		N.S.	-2.2931	N.S.	N.S.	Gibberellin 20 oxidase 1
	Qrob_P0031760.2	N.S.	2.89488	3.40598	N.S.		N.S.	N.S.	N.S.	-6.02393		N.S.	N.S.	N.S.	N.S.	Gibberellin 20 oxidase 2
	Qrob_P0206880.2	N.S.	N.S.	N.S.	N.S.		N.S.	N.S.	N.S.	N.S.		N.S.	N.S.	2.85262	N.S.	Gibberellin 20 oxidase 1
	Qrob_P0155520.2	N.S.	N.S.	N.S.	N.S.		N.S.	N.S.	N.S.	-1.74452		N.S.	N.S.	N.S.	N.S.	Gibberellin 2-beta-dioxygenase 1
	Qrob_P0436790.2	N.S.	1.38041	N.S.	N.S.		N.S.	N.S.	N.S.	N.S.		N.S.	N.S.	N.S.	N.S.	Gibberellin 2-beta-dioxygenase 2
	Qrob_P0171640.2	N.S.	N.S.	N.S.	N.S.		N.S.	N.S.	N.S.	-1.81512		N.S.	N.S.	N.S.	N.S.	Ent-kaurene
Abscisic acid-related genes
	Qrob_P0660310.2	4.39083	N.S.	N.S.	5.63327		N.S.	N.S.	N.S.	5.02253		N.S.	N.S.	N.S.	N.S.	Abscisic acid 8 hydroxylase 2
	Qrob_P0598940.2	N.S.	N.S.	N.S.	N.S.		N.S.	N.S.	N.S.	N.S.		-2.39893	N.S.	-2.47325	N.S.	Abscisic acid 8 hydroxylase 4
	Qrob_P0598930.2	N.S.	N.S.	N.S.	N.S.		N.S.	N.S.	N.S.	N.S.		-2.70726	N.S.	-2.44331	N.S.	Abscisic acid 8 hydroxylase 4
	Qrob_P0170610.2	N.S.	N.S.	N.S.	N.S.		N.S.	N.S.	N.S.	N.S.		N.S.	-2.94766	N.S.	N.S.	Abscisic acid 8 hydroxylase 4
Jasmonic acid-related genes
	Qrob_P0539090.2	N.S.	N.S.	N.S.	N.S.		N.S.	N.S.	N.S.	N.S.		N.S.	N.S.	N.S.	-2.39145	Jasmomate o-methyltransferase
	Qrob_P0189950.2	N.S.	N.S.	N.S.	N.S.		N.S.	1.23892	N.S.	N.S.		N.S.	N.S.	N.S.	N.S.	12-oxophytodienoate reductase 3
	Qrob_P0189920.2	N.S.	N.S.	N.S.	N.S.		N.S.	1.25842	N.S.	N.S.		N.S.	N.S.	N.S.	N.S.	12-oxophytodienoate reductase 3
	Qrob_P0318370.2	N.S.	N.S.	N.S.	N.S.		N.S.	1.31184	N.S.	N.S.		N.S.	N.S.	N.S.	N.S.	Allene oxide synthase
Ethylene-related genes
	Qrob_P0494910.2	N.S.	N.S.	N.S.	-2.16166		N.S.	N.S.	N.S.	-2.12245		N.S.	N.S.	N.S.	N.S.	1-aminocyclopropane-1-carboxylate oxidase
	Qrob_P0262840.2	-3.35867	-1.30266	N.S.	N.S.		N.S.	N.S.	N.S.	-1.77903		N.S.	N.S.	N.S.	N.S.	1-aminocyclopropane-1-carboxylate oxidase 5
	Qrob_P0280540.2	N.S.	2.93983	N.S.	N.S.		N.S.	N.S.	N.S.	N.S.		N.S.	N.S.	N.S.	N.S.	1-aminocyclopropane-1-carboxylate oxidase
	Qrob_P0163940.2	N.S.	N.S.	N.S.	N.S.		N.S.	N.S.	N.S.	-1.82989		N.S.	N.S.	N.S.	N.S.	1-aminocyclopropane-1-carboxylate oxidase
	Qrob_P0600730.2	N.S.	N.S.	N.S.	N.S.		N.S.	N.S.	N.S.	N.S.		N.S.	1.60791	N.S.	N.S.	1-aminocyclopropane-1-carboxylate oxidase
	Qrob_P0600740.2	N.S.	N.S.	N.S.	N.S.		N.S.	N.S.	N.S.	N.S.		N.S.	1.61683	N.S.	N.S.	1-aminocyclopropane-1-carboxylate oxidase
	Qrob_P0067270.2	N.S.	N.S.	N.S.	N.S.		N.S.	N.S.	N.S.	N.S.		N.S.	2.00946	N.S.	N.S.	1-aminocyclopropane-1-carboxylate oxidase
	Qrob_P0418200.2	N.S.	-4.0593	N.S.	N.S.		-3.33531	-3.08148	N.S.	N.S.		N.S.	N.S.	N.S.	N.S.	1-aminocyclopropane-1-carboxylate oxidase
	Qrob_P0090660.2	N.S.	N.S.	N.S.	3.81886		N.S.	N.S.	N.S.	3.96605		N.S.	N.S.	N.S.	N.S.	1-aminocyclopropane-1-carboxylate oxidase
	Qrob_P0418130.2	3.01228	N.S.	N.S.	4.03005		N.S.	N.S.	N.S.	4.33882		N.S.	N.S.	N.S.	N.S.	1-aminocyclopropane-1-carboxylate oxidase
	Qrob_P0090670.2	N.S.	N.S.	N.S.	N.S.		N.S.	N.S.	N.S.	2.55422		N.S.	N.S.	N.S.	N.S.	1-aminocyclopropane-1-carboxylate oxidase
	Qrob_P0418100.2	N.S.	N.S.	N.S.	N.S.		N.S.	N.S.	N.S.	7.38763		N.S.	N.S.	N.S.	N.S.	1-aminocyclopropane-1-carboxylate oxidase
	Qrob_P0551000.2	-3.39192	N.S.	N.S.	N.S.		N.S.	1.67996	N.S.	N.S.		N.S.	N.S.	N.S.	N.S.	1-aminocyclopropane-1-carboxylate synthase
