# Supplementary material for: Oak displays common local but specific distant gene regulation responses to different mycorrhizal fungi
Source: BMC Genomics. 2020 Jun 12;21:399. doi: 10.1186/s12864-020-06806-5 (PMC7291512; doi:10.1186/s12864-020-06806-5)
Supplement: Supplementary file 7 — Additional file 7:Table S4. Most strongly differentially expressed plant genes after inoculation with all four fungi in non-colonized roots. [file 12864_2020_6806_MOESM7_ESM.xlsx]

## Sheet: P. microcarpus
Gene ID	Log fold change	Putative description	GO-term associated
Qrob_P0438980.2	-6.65399	Aquaporin pip2-1	Integral component of membrane (GO:0016021,CC);transporter activity (GO:0005215,MF);transport (GO:0006810,BP)
Qrob_P0372370.2	-6.03203	Cytokinin hydroxylase	Monooxygenase activity (GO:0004497,MF);iron ion binding (GO:0005506,MF);oxidoreductase activity, acting on paired donors, with incorporation or reduction of molecular oxygen (GO:0016705,MF);heme binding (GO:0020037,MF);oxidation-reduction process (GO:0055114,BP)
Qrob_P0153290.2	-5.59761	Cytokinin hydroxylase	Monooxygenase activity (GO:0004497,MF);iron ion binding (GO:0005506,MF);oxidoreductase activity, acting on paired donors, with incorporation or reduction of molecular oxygen (GO:0016705,MF);heme binding (GO:0020037,MF);oxidation-reduction process (GO:0055114,BP)
Qrob_P0312560.2	-4.95448	Disease resistance protein rga4	Unknown
Qrob_P0186020.2	-4.77387	Carboxylesterase 15	Unknown
Qrob_P0152560.2	-4.5293	Mediator of rna polymerase ii transcription subunit 36a	RNA binding (GO:0003723,MF);methyltransferase activity (GO:0008168,MF);rRNA processing (GO:0006364,BP);tRNA processing (GO:0008033,BP);methylation (GO:0032259,BP)
Qrob_P0396680.2	-3.94316	Aspartic proteinase nepenthesin 1	Plant-type cell wall (GO:0009505,CC);apoplast (GO:0048046,CC);DNA binding (GO:0003677,MF);aspartic-type endopeptidase activity (GO:0004190,MF);proteolysis (GO:0006508,BP)
Qrob_P0224550.2	-3.67372	Lipid-transfer protein dir1	Unknown
Qrob_P0418200.2	-3.33531	1-aminocyclopropane-1-carboxylate oxidase homolog 4	Metal ion binding (GO:0046872,MF);desacetoxyvindoline 4-hydroxylase activity (GO:0050590,MF);oxidation-reduction process (GO:0055114,BP)
Qrob_P0248580.2	-3.2273	Proline-rich extensin-like protein epr1	Unknown
Qrob_P0301490.2	3.44012	Protein nrt1 ptr family	Membrane (GO:0016020,CC);transporter activity (GO:0005215,MF);transport (GO:0006810,BP)
Qrob_P0057550.2	3.49096	Udp-glycosyltransferase 74b1	Indole-3-acetate beta-glucosyltransferase activity (GO:0047215,MF);tryptophan catabolic process (GO:0006569,BP);indoleacetic acid biosynthetic process (GO:0009684,BP);glucosinolate biosynthetic process (GO:0019761,BP);defense response to bacterium (GO:0042742,BP);root hair elongation (GO:0048767,BP);defense response by callose deposition in cell wall (GO:0052544,BP)
Qrob_P0057640.2	3.54538	UDP-glycosyltransferase 74b1	Indole-3-acetate beta-glucosyltransferase activity (GO:0047215,MF);tryptophan catabolic process (GO:0006569,BP);indoleacetic acid biosynthetic process (GO:0009684,BP);glucosinolate biosynthetic process (GO:0019761,BP);defense response to bacterium (GO:0042742,BP);root hair elongation (GO:0048767,BP);defense response by callose deposition in cell wall (GO:0052544,BP)
Qrob_P0521420.2	3.58624	Cyclic nucleotide-gated ion channel 7	Integral component of membrane (GO:0016021,CC);cGMP-dependent protein kinase activity (GO:0004692,MF);voltage-gated potassium channel activity (GO:0005249,MF);ATP binding (GO:0005524,MF);protein phosphorylation (GO:0006468,BP);potassium ion transmembrane transport (GO:0071805,BP)
Qrob_P0287470.2	3.65608	TMV resistance protein	Unknown
Qrob_P0594290.2	3.67582	Cupins superfamily protein	Extracellular region (GO:0005576,CC);manganese ion binding (GO:0030145,MF);nutrient reservoir activity (GO:0045735,MF)
Qrob_P0333770.2	4.05099	2-alkenal reductase (nadp(+)-dependent)	Zinc ion binding (GO:0008270,MF);oxidoreductase activity (GO:0016491,MF);oxidation-reduction process (GO:0055114,BP)
Qrob_P0626450.2	4.10602	DNA polymerase zeta catalytic	Unknown
Qrob_P0740910.2	4.58305	Wall-associated receptor kinase 16	Purine ribonucleoside binding (GO:0032550,MF);adenyl ribonucleotide binding (GO:0032559,MF);anion binding (GO:0043168,MF)
Qrob_P0673920.2	8.44806	LRR receptor-like serine threonine-protein kinase at1g07650	Protein kinase activity (GO:0004672,MF);phosphorylation (GO:0016310,BP)

## Sheet: P. involutus
Gene ID	Log fold change	Putative description	GO-term associated
Qrob_P0438980.2	-8.41501	Aquaporin pip2-1	Integral component of membrane (GO:0016021,CC);transporter activity (GO:0005215,MF);transport (GO:0006810,BP)
Qrob_P0399090.2	-8.1275	Ferric reduction oxidase 2	Membrane (GO:0016020,CC);oxidoreductase activity (GO:0016491,MF)
Qrob_P0356710.2	-7.97455	Feruloyl ortho-hydroxylase 1	Oxidoreductase activity, acting on paired donors, with incorporation or reduction of molecular oxygen, 2-oxoglutarate as one donor, and incorporation of one atom each of oxygen into both donors (GO:0016706,MF);metal ion binding (GO:0046872,MF);oxidation-reduction process (GO:0055114,BP)
Qrob_P0713330.2	-7.94578	Glycerol-3-phosphate 2-o-acyltransferase 6	Transferase activity, transferring acyl groups (GO:0016746,MF);metabolic process (GO:0008152,BP)
Qrob_P0614090.2	-7.56325	GDSL-motif lipase hydrolase family protein	Hydrolase activity (GO:0016787,MF);cell wall biogenesis (GO:0042546,BP);xylan metabolic process (GO:0045491,BP)
Qrob_P0474980.2	-7.56237	Cysteine-rich repeat secretory protein 38	Unknown
Qrob_P0399120.2	-7.4432	Ferric reduction oxidase 2	Integral component of membrane (GO:0016021,CC);oxidoreductase activity (GO:0016491,MF);oxidation-reduction process (GO:0055114,BP)
Qrob_P0252250.2	-7.40105	Unknown	Unknown
Qrob_P0628520.2	-6.79648	Dctp pyrophosphatase 1	Hydrolase activity (GO:0016787,MF);metabolic process (GO:0008152,BP)
Qrob_P0356660.2	-6.42449	Feruloyl ortho-hydroxylase 1	Oxidoreductase activity, acting on paired donors, with incorporation or reduction of molecular oxygen, 2-oxoglutarate as one donor, and incorporation of one atom each of oxygen into both donors (GO:0016706,MF);metal ion binding (GO:0046872,MF);oxidation-reduction process (GO:0055114,BP)
Qrob_P0101890.2	5.54228	Chloroplastic protein	Transketolase activity (GO:0004802,MF);formaldehyde transketolase activity (GO:0047896,MF);metabolic process (GO:0008152,BP)
Qrob_P0663770.2	5.57981	LRR receptor-like serine threonine-protein kinase gso1	Signal transduction (GO:0007165,BP);regulation of cellular metabolic process (GO:0031323,BP)
Qrob_P0577260.2	5.77823	Unknown	Unknown
Qrob_P0244790.2	5.97904	Receptor like protein	Unknown
Qrob_P0155610.2	6.12642	VQ motif-containing protein	Unknown
Qrob_P0155620.2	6.18471	VQ motif-containing protein	Unknown
Qrob_P0313750.2	6.53085	Calcium-transporting atpase plasma membrane	Membrane (GO:0016020,CC);nucleotide binding (GO:0000166,MF);hydrolase activity (GO:0016787,MF);ion binding (GO:0043167,MF);calcium ion transport (GO:0006816,BP);single-organism cellular process (GO:0044763,BP)
Qrob_P0066970.2	7.09177	Protein plant cadmium resistance 2	Unknown
Qrob_P0007780.2	7.26033	TMV resistance protein	Unknown
Qrob_P0673920.2	7.58089	LRR receptor serine threonine-protein kinase at1g07650	Protein kinase activity (GO:0004672,MF);phosphorylation (GO:0016310,BP)

## Sheet: L. bicolor
Gene ID	Log fold change	Putative description	GO-term associated
Qrob_P0379130.2	-7.64107	Unknown	Unknown
Qrob_P0011530.2	-6.81132	Lipid transfer protein dir1	Unknown
Qrob_P0216700.2	-4.25842	Polygalacturonase at1g48100	Extracellular region (GO:0005576,CC);polygalacturonase activity (GO:0004650,MF);lyase activity (GO:0016829,MF);galacturan 1,4-alpha-galacturonidase activity (GO:0047911,MF);carbohydrate metabolic process (GO:0005975,BP);cell wall organization (GO:0071555,BP)
Qrob_P0231110.2	-3.71619	Carotenoid cleavage dioxygenase 8	Chloroplast stroma (GO:0009570,CC);oxidoreductase activity, acting on single donors with incorporation of molecular oxygen, incorporation of two atoms of oxygen (GO:0016702,MF);response to auxin (GO:0009733,BP);cell wall modification involved in abscission (GO:0009830,BP);auxin polar transport (GO:0009926,BP);leaf morphogenesis (GO:0009965,BP);secondary shoot formation (GO:0010223,BP);carotene ca…
Qrob_P0626560.2	-3.28673	Unknown	Unknown
Qrob_P0243940.2	-2.73222	Pollen ole e 1 allergen and extensin family	Polysaccharide biosynthetic process (GO:0000271,BP);pattern specification process (GO:0007389,BP);regulation of cell size (GO:0008361,BP);multidimensional cell growth (GO:0009825,BP);auxin polar transport (GO:0009926,BP);cell tip growth (GO:0009932,BP);cysteine biosynthetic process (GO:0019344,BP);anthocyanin accumulation in tissues in response to UV light (GO:0043481,BP);root hair elongation (GO…
Qrob_P0053660.2	-2.71683	tRNA delta isopentenylpyrophosphate	Unknown
Qrob_P0166600.2	2.97152	UDP-glycosyltransferase 83a1	Transferase activity, transferring hexosyl groups (GO:0016758,MF)
Qrob_P0668650.2	3.26155	Myb protein myb4	Binding (GO:0005488,MF)
Qrob_P0131590.2	3.26799	50s ribosomal protein l30	Large ribosomal subunit (GO:0015934,CC);structural constituent of ribosome (GO:0003735,MF);DNA-templated transcription, elongation (GO:0006354,BP);translation (GO:0006412,BP)
Qrob_P0476830.2	3.29747	Ammonium transporter amt1 2	Plasma membrane (GO:0005886,CC);integral component of membrane (GO:0016021,CC);ammonium transmembrane transporter activity (GO:0008519,MF);myo-inositol hexakisphosphate biosynthetic process (GO:0010264,BP);methylammonium transport (GO:0015843,BP);ammonium transmembrane transport (GO:0072488,BP)
Qrob_P0166580.2	3.30674	UDP-glycosyltransferase 83a1	Transferase activity, transferring hexosyl groups (GO:0016758,MF)
Qrob_P0432070.2	3.4769	Long chain fatty acid amp ligase 28	Catalase activity (GO:0004096,MF);long-chain fatty acid-CoA ligase activity (GO:0004467,MF);heme binding (GO:0020037,MF);phosphopantetheine binding (GO:0031177,MF);long-chain fatty acid metabolic process (GO:0001676,BP);response to oxidative stress (GO:0006979,BP);oxidation-reduction process (GO:0055114,BP)
Qrob_P0166590.2	3.63849	UDP-glycosyltransferase 83a1	Transferase activity, transferring glycosyl groups (GO:0016757,MF)
Qrob_P0159530.2	3.87556	Monothiol glutaredoxin s10	Cell (GO:0005623,CC);electron carrier activity (GO:0009055,MF);protein disulfide oxidoreductase activity (GO:0015035,MF);cell redox homeostasis (GO:0045454,BP);oxidation-reduction process (GO:0055114,BP)
Qrob_P0418620.2	3.88947	Glutathione transferase gst 23	Transferase activity (GO:0016740,MF);metabolic process (GO:0008152,BP)
Qrob_P0673920.2	7.71176	LRR receptor serine threonine-protein kinase at1g07650	Protein kinase activity (GO:0004672,MF);phosphorylation (GO:0016310,BP)

## Sheet: S. vermifera
Gene ID	Log fold change	Putative description	GO-term associated
Qrob_P0440890.2	-8.09231	Mannan endo beta mannosidase 4	Mannan endo-1,4-beta-mannosidase activity (GO:0016985,MF);carbohydrate metabolic process (GO:0005975,BP);cellular response to phosphate starvation (GO:0016036,BP);galactolipid biosynthetic process (GO:0019375,BP);negative regulation of transcription, DNA-templated (GO:0045892,BP)
Qrob_P0462070.2	-8.02648	1-deoxy-d-xylulose-5-phosphate synthase	1-deoxy-D-xylulose-5-phosphate synthase activity (GO:0008661,MF);terpenoid biosynthetic process (GO:0016114,BP)
Qrob_P0638600.2	-7.51372	Cytochrome p450 87a3	Oxidoreductase activity (GO:0016491,MF);metal ion binding (GO:0046872,MF)
Qrob_P0016320.2	-6.91555	LRR receptor serine threonine-protein kinase at3g47570	Kinase activity (GO:0016301,MF);metabolic process (GO:0008152,BP)
Qrob_P0462080.2	-6.6025	1-deoxy-d-xylulose-5-phosphate synthase	1-deoxy-D-xylulose-5-phosphate synthase activity (GO:0008661,MF);terpenoid biosynthetic process (GO:0016114,BP)
Qrob_P0589150.2	-6.5338	Ribonuclease h	Unknown
Qrob_P0413260.2	-6.45361	Pleiotropic drug resistance protein 12	Nucleotide binding (GO:0000166,MF)
Qrob_P0638610.2	-6.29974	Cytochrome p450 87a3	Oxidoreductase activity (GO:0016491,MF);metal ion binding (GO:0046872,MF)
Qrob_P0255430.2	-6.20061	F-box kelch-repeat protein at3g23880	Unknown
Qrob_P0031760.2	-6.02393	Gibberellin 20 oxidase 2	Iron ion binding (GO:0005506,MF);gibberellin 3-beta-dioxygenase activity (GO:0016707,MF);oxidation-reduction process (GO:0055114,BP)
Qrob_P0048330.2	7.55466	Metal ion binding	Unknown
Qrob_P0673920.2	7.64417	Probable lrr receptor-like serine threonine-protein kinase at1g07650	Protein kinase activity (GO:0004672,MF);phosphorylation (GO:0016310,BP)
Qrob_P0437660.2	7.94149	LOB domain-containing protein 1	Ligase activity (GO:0016874,MF)
Qrob_P0407230.2	8.1195	Thaumatin protein	Apoplast (GO:0048046,CC);killing of cells of other organism (GO:0031640,BP);defense response to fungus (GO:0050832,BP)
Qrob_P0177280.2	8.1332	LRR receptor serine threonine-protein kinase at4g08850	Integral component of membrane (GO:0016021,CC);protein serine/threonine kinase activity (GO:0004674,MF);transmembrane receptor protein tyrosine kinase activity (GO:0004714,MF);ATP binding (GO:0005524,MF);regulation of signal transduction (GO:0009966,BP);peptidyl-tyrosine phosphorylation (GO:0018108,BP)
Qrob_P0492790.2	8.16995	Germin protein subfamily 1 member 14	Extracellular region (GO:0005576,CC);manganese ion binding (GO:0030145,MF);nutrient reservoir activity (GO:0045735,MF)
Qrob_P0594310.2	8.49756	Cupins superfamily protein	Extracellular region (GO:0005576,CC);manganese ion binding (GO:0030145,MF);nutrient reservoir activity (GO:0045735,MF)
Qrob_P0594300.2	8.89422	Cupins superfamily protein	Extracellular region (GO:0005576,CC);manganese ion binding (GO:0030145,MF);nutrient reservoir activity (GO:0045735,MF)
Qrob_P0594290.2	9.72138	Cupins superfamily protein	Extracellular region (GO:0005576,CC);manganese ion binding (GO:0030145,MF);nutrient reservoir activity (GO:0045735,MF)
Qrob_P0577260.2	11.2287	Unknown	Unknown
