# Supplementary material for: Oak displays common local but specific distant gene regulation responses to different mycorrhizal fungi
Source: BMC Genomics. 2020 Jun 12;21:399. doi: 10.1186/s12864-020-06806-5 (PMC7291512; doi:10.1186/s12864-020-06806-5)
Supplement: Supplementary file 8 — Additional file 8:Table S5. GO-terms identified among differentially expressed genes in non-colonized roots. [file 12864_2020_6806_MOESM8_ESM.xlsx]

## Sheet: Sheet1
		Non-colonized roots (Benjamini-Hochberg adjusted p-value)
GO ID	Description	L. bicolor	P. involutus	P. microcarpus	S. vermifera
GO:0008152	Metabolic process	n.s.	n.s.	n.s.	< 0.001
GO:0046274	Lignin catabolic process	n.s.	< 0.001	n.s.	< 0.001
GO:0055114	Oxidation-reduction process	n.s.	< 0.001	n.s.	< 0.001
GO:0009765	Photosynthesis, light harvesting	n.s.	< 0.001	< 0.001	n.s.
GO:0009607	Response to biotic stimulus	n.s.	< 0.001	n.s.	< 0.001
GO:0006979	Response to oxidative stress	n.s.	0.003	n.s.	< 0.001
GO:0030001	Metal ion transport	n.s.	0.005	n.s.	n.s.
GO:0005975	Carbohydrate metabolic process	n.s.	0.005	n.s.	0.002
GO:0006508	Proteolysis	n.s.	0.005	n.s.	n.s.
GO:0009664	Plant-type cell wall organization	n.s.	0.005	n.s.	n.s.
GO:0051258	Protein polymerization	n.s.	0.01	n.s.	n.s.
GO:0071577	Zinc ion transmembrane transport	n.s.	0.02	n.s.	n.s.
GO:0007017	Microtubule-based process	n.s.	0.02	n.s.	n.s.
GO:0006952	Defense response	n.s.	0.03	n.s.	< 0.001
GO:0006950	Response to stress	n.s.	n.s.	n.s.	0.02
GO:0007165	Signal transduction	n.s.	< 0.001	n.s.	n.s.
GO:0006468	Protein phosphorylation	n.s.	< 0.001	n.s.	0.02
GO:0006073	Cellular glucan metabolic process	n.s.	< 0.001	n.s.	n.s.
GO:0070588	Calcium ion transmembrane transport	n.s.	< 0.001	n.s.	n.s.
GO:0016567	Protein ubiquitination	n.s.	< 0.001	n.s.	n.s.
GO:0042546	Cell wall biogenesis	n.s.	0.001	n.s.	n.s.
GO:0010411	Xyloglucan metabolic process	n.s.	0.001	n.s.	n.s.
GO:0031123	RNA 3'-end processing	n.s.	0.001	n.s.	n.s.
GO:0043631	RNA polyadenylation	n.s.	0.001	n.s.	n.s.
GO:0006355	Regulation of transcription, DNA-templated	n.s.	0.001	n.s.	n.s.
GO:0048544	Recognition of pollen	n.s.	0.001	n.s.	< 0.001
GO:0006470	Protein dephosphorylation	n.s.	0.02	n.s.	n.s.
GO:0006012	Galactose metabolic process	n.s.	n.s.	< 0.001	n.s.
GO:0008610	Lipid biosynthetic process	n.s.	n.s.	n.s.	0.01
GO:0006032	Chitin catabolic process	n.s.	n.s.	n.s.	< 0.001
GO:0019310	Inositol catabolic process	n.s.	n.s.	n.s.	< 0.001
GO:0016998	Cell wall macromolecule catabolic process	n.s.	n.s.	n.s.	< 0.001
