# Supplementary material for: Oak displays common local but specific distant gene regulation responses to different mycorrhizal fungi
Source: BMC Genomics. 2020 Jun 12;21:399. doi: 10.1186/s12864-020-06806-5 (PMC7291512; doi:10.1186/s12864-020-06806-5)
Supplement: Supplementary file 10 — Additional file 10:Table S6. Differentially expressed defense-related genes. [file 12864_2020_6806_MOESM10_ESM.xlsx]

## Sheet: RLK- Colonized roots
oak accession	P. microcarpus	P. involutus	L. bicolor	S. vermifera	description	RLK subfamily	Expansion status
Qrob_P0207440.2	-2.58437	-1.51598	-1.83785	n.s.	receptor-like protein kinase theseus 1	CrRLK1L-1	Expanded
Qrob_P0555630.2	n.s.	-7.89389	n.s.	n.s.	probable receptor-like protein kinase at5g61350	CrRLK1L-1	Expanded
Qrob_P0019830.2	n.s.	n.s.	-4.31549	n.s.	receptor-like protein kinase feronia	CrRLK1L-1	Expanded
Qrob_P0317650.2	n.s.	n.s.	-3.27819	n.s.	receptor-like protein kinase feronia	CrRLK1L-1	Expanded
Qrob_P0559750.2	n.s.	n.s.	n.s.	2.55111	concanavalin a-like lectin protein kinase family	L-LEC	Expanded
Qrob_P0667680.2	n.s.	n.s.	n.s.	3.37395	l-type lectin-domain containing receptor kinase -like	L-LEC	Expanded
Qrob_P0240590.2	n.s.	n.s.	n.s.	3.96034	l-type lectin-domain containing receptor kinase -like	L-LEC	Expanded
Qrob_P0667670.2	n.s.	n.s.	n.s.	5.60871	l-type lectin-domain containing receptor kinase -like	L-LEC	Expanded
Qrob_P0240580.2	n.s.	n.s.	n.s.	6.44342	l-type lectin-domain containing receptor kinase -like	L-LEC	Expanded
Qrob_P0289720.2	n.s.	1.25278	n.s.	n.s.	probable l-type lectin-domain containing receptor kinase	L-LEC	Expanded
Qrob_P0274960.2	n.s.	3.13141	3.60973	n.s.	l-type lectin-domain containing receptor kinase -like	L-LEC	Expanded
Qrob_P0717940.2	n.s.	n.s.	n.s.	1.53167	probable lrr receptor-like serine threonine-protein kinase at4g29180	LRR-I	Expanded
Qrob_P0491690.2	n.s.	n.s.	n.s.	2.94187	lrr receptor-like protein kinase	LRR-I	Expanded
Qrob_P0534140.2	n.s.	n.s.	n.s.	6.0356	leucine-rich repeat receptor-like protein kinase	LRR-I	Expanded
Qrob_P0491640.2	-4.54272	-2.6268	n.s.	n.s.	brassinosteroid insensitive 1-associated receptor kinase 1	LRR-I	Expanded
Qrob_P0663490.2	-3.05654	n.s.	n.s.	n.s.	brassinosteroid insensitive 1-associated receptor kinase 1	LRR-I	Expanded
Qrob_P0253850.2	n.s.	n.s.	n.s.	2.56234	probable lrr receptor-like serine threonine-protein kinase at1g07650 isoform x1	LRR-VIII-2	Expanded
Qrob_P0253840.2	n.s.	n.s.	n.s.	2.88764	leucine-rich repeat receptor-like serine threonine-protein kinase	LRR-VIII-2	Expanded
Qrob_P0253790.2	n.s.	n.s.	n.s.	2.93375	probable lrr receptor-like serine threonine-protein kinase at1g07650	LRR-VIII-2	Expanded
Qrob_P0253780.2	n.s.	n.s.	n.s.	2.94181	probable leucine-rich repeat receptor-like serine threonine-protein kinase at3g14840	LRR-VIII-2	Expanded
Qrob_P0253640.2	n.s.	n.s.	n.s.	2.95339	probable lrr receptor-like serine threonine-protein kinase at1g07650 isoform x1	LRR-VIII-2	Expanded
Qrob_P0049440.2	n.s.	n.s.	n.s.	6.68877	probable lrr receptor-like serine threonine-protein kinase at1g56140	LRR-VIII-2	Expanded
Qrob_P0262770.2	n.s.	1.20412	n.s.	n.s.	leucine-rich repeat transmembrane protein kinase	LRR-VIII-2	Expanded
Qrob_P0253670.2	n.s.	2.10061	1.81347	n.s.	probable lrr receptor-like serine threonine-protein kinase at1g07650	LRR-VIII-2	Expanded
Qrob_P0116050.2	n.s.	n.s.	1.25902	n.s.	probable lrr receptor-like serine threonine-protein kinase at1g56130	LRR-VIII-2	Expanded
Qrob_P0478810.2	-2.87931	n.s.	n.s.	n.s.	leucine-rich repeat receptor protein kinase exs-like	LRR-Xb	Expanded
Qrob_P0478800.2	-2.75656	n.s.	n.s.	n.s.	leucine-rich repeat receptor protein kinase exs-like	LRR-Xb	Expanded
Qrob_P0016240.2	n.s.	n.s.	-2.58828	-3.29338	probable lrr receptor-like serine threonine-protein kinase at3g47570	LRR-XIIa	Expanded
Qrob_P0086120.2	2.61765	2.09604	n.s.	n.s.	probable lrr receptor-like serine threonine-protein kinase at3g47570	LRR-XIIa	Expanded
Qrob_P0294200.2	2.80795	n.s.	n.s.	n.s.	probable lrr receptor-like serine threonine-protein kinase at3g47570	LRR-XIIa	Expanded
Qrob_P0287820.2	n.s.	n.s.	1.66267	n.s.	probable lrr receptor-like serine threonine-protein kinase at3g47570	LRR-XIIa	Expanded
Qrob_P0086950.2	n.s.	n.s.	2.3612	n.s.	probable lrr receptor-like serine threonine-protein kinase at3g47570	LRR-XIIa	Expanded
Qrob_P0447920.2	-4.25809	-3.45071	-2.66717	n.s.	serine-threonine protein plant-	RLCK-XII_XIII	Expanded
Qrob_P0386180.2	-2.85053	n.s.	n.s.	n.s.	rks1	RLCK-XII_XIII	Expanded
Qrob_P0447890.2	-2.83841	n.s.	n.s.	n.s.	kinase superfamily isoform 2	RLCK-XII_XIII	Expanded
Qrob_P0447750.2	-2.69233	n.s.	n.s.	n.s.	kinase superfamily isoform 2	RLCK-XII_XIII	Expanded
Qrob_P0378630.2	-2.63922	n.s.	n.s.	n.s.	rks1	RLCK-XII_XIII	Expanded
Qrob_P0386140.2	-2.34003	n.s.	n.s.	n.s.	kinase superfamily isoform 2	RLCK-XII_XIII	Expanded
Qrob_P0740910.2	4.90129	n.s.	n.s.	n.s.	wall-associated receptor kinase-like 16	RLCK-XII_XIII	Expanded
Qrob_P0597790.2	n.s.	n.s.	2.49664	2.50987	cysteine-rich receptor-like protein kinase 15	SD1	Expanded
Qrob_P0597700.2	n.s.	n.s.	2.66023	2.65342	cysteine-rich receptor-like protein kinase 10	SD1	Expanded
Qrob_P0733660.2	n.s.	n.s.	n.s.	2.75299	g-type lectin s-receptor-like serine threonine-protein kinase at1g11330	SD1	Expanded
Qrob_P0119040.2	n.s.	n.s.	n.s.	3.22021	cysteine-rich receptor-like protein kinase 25	SD1	Expanded
Qrob_P0345000.2	2.49405	n.s.	n.s.	3.3285	g-type lectin s-receptor-like serine threonine-protein kinase at4g27290 isoform x2	SD1	Expanded
Qrob_P0427580.2	n.s.	n.s.	n.s.	4.36206	s-locus-specific glycoprotein s13	SD1	Expanded
Qrob_P0765450.2	1.78018	n.s.	n.s.	n.s.	s-locus lectin protein kinase family protein	SD1	Expanded
Qrob_P0412240.2	2.03846	n.s.	1.56173	n.s.	g-type lectin s-receptor-like serine threonine-protein kinase at1g11330	SD1	Expanded
Qrob_P0597710.2	2.82092	n.s.	n.s.	n.s.	cysteine-rich receptor-like protein kinase 25	SD1	Expanded
Qrob_P0597800.2	3.02751	n.s.	n.s.	n.s.	cysteine-rich receptor-like protein kinase 10	SD1	Expanded
Qrob_P0504270.2	3.29441	n.s.	n.s.	n.s.	g-type lectin s-receptor-like serine threonine-protein kinase at4g27290 isoform x1	SD1	Expanded
Qrob_P0427490.2	n.s.	1.24974	n.s.	n.s.	g-type lectin s-receptor-like serine threonine-protein kinase rks1	SD1	Expanded
Qrob_P0427600.2	n.s.	1.92994	n.s.	n.s.	g-type lectin s-receptor-like serine threonine-protein kinase rks1	SD1	Expanded
Qrob_P0427550.2	n.s.	1.93154	n.s.	n.s.	g-type lectin s-receptor-like serine threonine-protein kinase at1g11410	SD1	Expanded
Qrob_P0597720.2	n.s.	1.94744	n.s.	n.s.	cysteine-rich receptor-like protein kinase 10	SD1	Expanded
Qrob_P0401660.2	n.s.	2.77356	n.s.	n.s.	g-type lectin s-receptor-like serine threonine-protein kinase at1g11410	SD1	Expanded
Qrob_P0641650.2	n.s.	n.s.	1.09587	n.s.	g-type lectin s-receptor-like serine threonine-protein kinase at1g11330 isoform x1	SD1	Expanded
Qrob_P0597780.2	n.s.	n.s.	1.81335	n.s.	cysteine-rich receptor-like protein kinase 10	SD1	Expanded
Qrob_P0597680.2	n.s.	n.s.	1.99516	n.s.	cysteine-rich receptor-like protein kinase 10	SD1	Expanded
Qrob_P0002900.2	n.s.	n.s.	2.17253	n.s.	g-type lectin s-receptor-like serine threonine-protein kinase at1g67520	SD1	Expanded
Qrob_P0363460.2	n.s.	4.19616	n.s.	n.s.	g-type lectin s-receptor-like serine threonine-protein kinase sd2-5	UNC-GROUP-6	Expanded
Qrob_P0158870.2	n.s.	-1.72284	n.s.	n.s.	wall-associated receptor kinase-like 1	WAK	Expanded
Qrob_P0469030.2	n.s.	-1.53927	n.s.	n.s.	wall-associated receptor kinase-like 16	WAK	Expanded
Qrob_P0521000.2	n.s.	-1.51251	n.s.	n.s.	wall-associated receptor kinase-like 16	WAK	Expanded
Qrob_P0389660.2	n.s.	2.45108	n.s.	n.s.	wall-associated receptor kinase-like 1	WAK	Expanded
Qrob_P0278010.2	n.s.	4.37545	4.41986	n.s.	wall-associated receptor kinase-like 16	WAK	Expanded
Qrob_P0224130.2	n.s.	n.s.	1.86714	n.s.	wall-associated receptor kinase-like 16	WAK	Expanded
Qrob_P0311940.2	-2.86487	-1.81245	-1.46568	n.s.	serine threonine-protein kinase-like protein ccr3	CR4L	Non-expanded
Qrob_P0422710.2	-2.6858	n.s.	1.07453	n.s.	serine threonine-protein kinase-like protein ccr4	CR4L	Non-expanded
Qrob_P0161120.2	n.s.	1.74752	1.79381	n.s.	cysteine-rich receptor-like protein kinase 3	CRK	Non-expanded
Qrob_P0161080.2	n.s.	1.9871	n.s.	n.s.	cysteine-rich receptor-like protein kinase 3	CRK	Non-expanded
Qrob_P0306630.2	-1.78154	n.s.	n.s.	n.s.	probable receptor-like protein kinase at5g39020	LRK10L-2	Non-expanded
Qrob_P0680560.2	3.14968	2.97892	3.57936	n.s.	probable receptor-like protein kinase at1g67000	LRK10L-2	Non-expanded
Qrob_P0115390.2	-7.1452	-5.50116	n.s.	n.s.	probable lrr receptor-like serine threonine-protein kinase at4g31250	LRR-III	Non-expanded
Qrob_P0223800.2	-1.86206	n.s.	n.s.	n.s.	probably inactive leucine-rich repeat receptor-like protein kinase imk2	LRR-III	Non-expanded
Qrob_P0768990.2	-1.71867	-1.31753	n.s.	n.s.	probable inactive receptor kinase at5g58300	LRR-III	Non-expanded
Qrob_P0699440.2	-1.56674	n.s.	n.s.	n.s.	probable inactive receptor kinase at4g23740	LRR-III	Non-expanded
Qrob_P0454170.2	n.s.	-1.46397	n.s.	n.s.	probable lrr receptor-like serine threonine-protein kinase at4g36180	LRR-III	Non-expanded
Qrob_P0082490.2	-1.72011	n.s.	-1.01258	n.s.	probable receptor protein kinase tmk1	LRR-IX	Non-expanded
Qrob_P0477140.2	-1.75218	n.s.	n.s.	n.s.	serine threonine-protein kinase tio isoform x1	LRR-V	Non-expanded
Qrob_P0236990.2	-2.08326	-1.52747	n.s.	n.s.	probable inactive receptor-like protein kinase at3g56050	LRR-VI	Non-expanded
Qrob_P0107890.2	-1.80844	-1.31576	n.s.	n.s.	probable lrr receptor-like serine threonine-protein kinase mrh1 isoform x1	LRR-VI	Non-expanded
Qrob_P0349690.2	n.s.	-1.7764	n.s.	n.s.	probable inactive leucine-rich repeat receptor-like protein kinase at3g03770	LRR-VI	Non-expanded
Qrob_P0027800.2	-3.45509	-2.15397	-2.35519	n.s.	probably inactive leucine-rich repeat receptor-like protein kinase at3g28040	LRR-VIIa	Non-expanded
Qrob_P0262780.2	n.s.	1.33279	n.s.	n.s.	probable lrr receptor-like serine threonine-protein kinase at1g56140-like	LRR-VIII-2	Non-expanded
Qrob_P0612590.2	n.s.	n.s.	1.0455	n.s.	leucine-rich repeat receptor protein kinase exs	LRR-Xb	Non-expanded
Qrob_P0664170.2	-3.78655	-2.33271	-1.61814	n.s.	probable serine threonine-protein kinase at5g41260	LRR-XI	Non-expanded
Qrob_P0365300.2	-3.55511	n.s.	n.s.	n.s.	probable lrr receptor-like serine threonine-protein kinase at4g08850	LRR-XIIb	Non-expanded
Qrob_P0021750.2	-2.19714	n.s.	n.s.	n.s.	probable lrr receptor-like serine threonine-protein kinase at4g08850	LRR-XIIb	Non-expanded
Qrob_P0375830.2	n.s.	2.73627	n.s.	n.s.	probable lrr receptor-like serine threonine-protein kinase at4g08850	LRR-XIIb	Non-expanded
Qrob_P0275280.2	n.s.	n.s.	n.s.	3.41607	probable lrr receptor-like serine threonine-protein kinase at4g08850	LRR-XIIb	Non-expanded
Qrob_P0704300.2	-1.63822	n.s.	n.s.	n.s.	lysm domain receptor-like kinase 4	LysM-II	Non-expanded
Qrob_P0620840.2	-3.51243	-2.16077	n.s.	n.s.	proline-rich receptor-like protein kinase perk13	PERK	Non-expanded
Qrob_P0488590.2	n.s.	3.22998	n.s.	n.s.	u-box domain-containing protein 33-like	RLCK-IXb	Non-expanded
Qrob_P0488600.2	n.s.	3.51654	n.s.	n.s.	u-box domain-containing protein 33	RLCK-IXb	Non-expanded
Qrob_P0247010.2	-1.50655	-1.0742	n.s.	n.s.	probable receptor-like protein kinase at5g18500	RLCK-V	Non-expanded
Qrob_P0187440.2	-6.4957	-3.87891	n.s.	n.s.	serine threonine-protein kinase pbs1	RLCK-VIIa	Non-expanded
Qrob_P0512860.2	-2.16931	n.s.	n.s.	n.s.	receptor-like protein kinase at1g72540	RLCK-VIIa	Non-expanded
Qrob_P0337000.2	-5.68877	-5.51977	n.s.	n.s.	probable protein kinase at2g41970	RLCK-VIII	Non-expanded
Qrob_P0444050.2	n.s.	2.0341	n.s.	n.s.	pti1-like tyrosine-protein kinase at3g15890	RLCK-XV	Non-expanded
Qrob_P0513260.2	n.s.	n.s.	n.s.	4.2795	g-type lectin s-receptor-like serine threonine-protein kinase ces101	SD1	Non-expanded
Qrob_P0590240.2	n.s.	n.s.	n.s.	1.92494	wall-associated receptor kinase-like 20	WAK	Non-expanded

## Sheet: RLK- Non-colonized roots
oak accession	P. microcarpus	P. involutus	L. bicolor	S. vermifera	description	RLK subfamily	Expansion status
Qrob_P0060960.2	n.s.	n.s.	n.s.	1.16021	cysteine-rich receptor-like protein kinase 29	CRK	Expanded
Qrob_P0118780.2	n.s.	1.41858	n.s.	n.s.	cysteine-rich receptor-like protein kinase 10	CRK	Expanded
Qrob_P0118630.2	n.s.	1.49874	n.s.	n.s.	cysteine-rich receptor-like protein kinase 10	CRK	Expanded
Qrob_P0181500.2	n.s.	2.15264	n.s.	n.s.	cysteine-rich receptor-like protein kinase 29	CRK	Expanded
Qrob_P0181480.2	n.s.	2.22284	n.s.	n.s.	cysteine-rich receptor-like protein kinase 10	CRK	Expanded
Qrob_P0542930.2	n.s.	n.s.	n.s.	3.8653	g-type lectin s-receptor-like serine threonine-protein kinase rlk1	CRK/SD1	Expanded
Qrob_P0317650.2	n.s.	n.s.	n.s.	2.0254	receptor-like protein kinase feronia	CrRLK1L-1	Expanded
Qrob_P0241530.2	n.s.	n.s.	n.s.	2.44746	receptor-like protein kinase feronia	CrRLK1L-1	Expanded
Qrob_P0241600.2	n.s.	n.s.	n.s.	3.31913	receptor-like protein kinase feronia	CrRLK1L-1	Expanded
Qrob_P0555630.2	n.s.	-4.61515	n.s.	n.s.	probable receptor-like protein kinase at5g61350	CrRLK1L-1	Expanded
Qrob_P0126400.2	n.s.	1.23916	n.s.	n.s.	receptor-like protein kinase feronia	CrRLK1L-1	Expanded
Qrob_P0211570.2	n.s.	1.29975	n.s.	n.s.	probable receptor-like protein kinase at2g39360	CrRLK1L-1	Expanded
Qrob_P0590380.2	n.s.	1.61622	n.s.	n.s.	probable receptor-like protein kinase at5g24010	CrRLK1L-1	Expanded
Qrob_P0474120.2	n.s.	1.6731	n.s.	n.s.	receptor-like protein kinase feronia	CrRLK1L-1	Expanded
Qrob_P0095180.2	n.s.	1.71358	n.s.	n.s.	receptor-like protein kinase feronia	CrRLK1L-1	Expanded
Qrob_P0590370.2	n.s.	1.73411	n.s.	n.s.	probable receptor-like protein kinase at5g24010	CrRLK1L-1	Expanded
Qrob_P0590360.2	n.s.	1.79889	n.s.	n.s.	probable receptor-like protein kinase at5g24010	CrRLK1L-1	Expanded
Qrob_P0672440.2	n.s.	1.80848	n.s.	n.s.	receptor-like protein kinase feronia	CrRLK1L-1	Expanded
Qrob_P0058970.2	n.s.	n.s.	n.s.	-2.72018	l-type lectin-domain containing receptor kinase -like	L-LEC	Expanded
Qrob_P0058470.2	n.s.	n.s.	n.s.	1.61124	l-type lectin-domain containing receptor kinase -like	L-LEC	Expanded
Qrob_P0667700.2	n.s.	n.s.	n.s.	1.81211	l-type lectin-domain containing receptor kinase -like	L-LEC	Expanded
Qrob_P0731260.2	n.s.	n.s.	n.s.	2.04424	concanavalin a-like lectin protein kinase family	L-LEC	Expanded
Qrob_P0731230.2	n.s.	n.s.	n.s.	2.04549	concanavalin a-like lectin protein kinase family	L-LEC	Expanded
Qrob_P0667690.2	n.s.	n.s.	n.s.	2.11929	l-type lectin-domain containing receptor kinase -like	L-LEC	Expanded
Qrob_P0559760.2	n.s.	n.s.	n.s.	2.2543	concanavalin a-like lectin protein kinase family	L-LEC	Expanded
Qrob_P0240600.2	n.s.	n.s.	n.s.	2.53511	l-type lectin-domain containing receptor kinase -like	L-LEC	Expanded
Qrob_P0559750.2	n.s.	n.s.	n.s.	2.55539	concanavalin a-like lectin protein kinase family	L-LEC	Expanded
Qrob_P0495250.2	n.s.	n.s.	n.s.	2.74648	l-type lectin-domain containing receptor kinase -like	L-LEC	Expanded
Qrob_P0667680.2	n.s.	n.s.	n.s.	3.60296	l-type lectin-domain containing receptor kinase -like	L-LEC	Expanded
Qrob_P0729720.2	n.s.	n.s.	n.s.	3.66553	concanavalin a-like lectin protein kinase family	L-LEC	Expanded
Qrob_P0240590.2	n.s.	n.s.	n.s.	4.15093	l-type lectin-domain containing receptor kinase -like	L-LEC	Expanded
Qrob_P0667670.2	n.s.	n.s.	n.s.	4.83773	l-type lectin-domain containing receptor kinase -like	L-LEC	Expanded
Qrob_P0649670.2	n.s.	n.s.	n.s.	5.0368	receptor protein kinase 1	L-LEC	Expanded
Qrob_P0240580.2	n.s.	n.s.	n.s.	5.84564	l-type lectin-domain containing receptor kinase -like	L-LEC	Expanded
Qrob_P0069150.2	n.s.	1.10398	n.s.	n.s.	l-type lectin-domain containing receptor kinase	L-LEC	Expanded
Qrob_P0342700.2	n.s.	1.17116	n.s.	n.s.	l-type lectin-domain containing receptor kinase -like	L-LEC	Expanded
Qrob_P0201360.2	n.s.	1.27775	n.s.	n.s.	l-type lectin-domain containing receptor kinase -like	L-LEC	Expanded
Qrob_P0467800.2	n.s.	1.36941	n.s.	n.s.	l-type lectin-domain containing receptor kinase -like	L-LEC	Expanded
Qrob_P0467770.2	n.s.	1.41891	n.s.	n.s.	l-type lectin-domain containing receptor kinase -like	L-LEC	Expanded
Qrob_P0467740.2	n.s.	1.43259	n.s.	n.s.	l-type lectin-domain containing receptor kinase -like	L-LEC	Expanded
Qrob_P0342720.2	n.s.	1.46816	n.s.	n.s.	l-type lectin-domain containing receptor kinase -like	L-LEC	Expanded
Qrob_P0274580.2	n.s.	1.52689	n.s.	n.s.	l-type lectin-domain containing receptor kinase -like	L-LEC	Expanded
Qrob_P0720120.2	n.s.	n.s.	n.s.	-2.0221	probable receptor-like protein kinase at1g67000	LRK10L-2	Expanded
Qrob_P0695810.2	n.s.	2.40376	n.s.	n.s.	receptor-like protein kinase	LRK10L-2	Expanded
Qrob_P0491640.2	n.s.	-1.86606	n.s.	-1.94041	brassinosteroid insensitive 1-associated receptor kinase 1	LRR-I	Expanded
Qrob_P0717940.2	n.s.	n.s.	n.s.	1.56874	probable lrr receptor-like serine threonine-protein kinase at4g29180	LRR-I	Expanded
Qrob_P0625160.2	n.s.	n.s.	n.s.	2.29999	probable lrr receptor-like serine threonine-protein kinase at4g29180	LRR-I	Expanded
Qrob_P0491690.2	n.s.	n.s.	n.s.	3.12956	lrr receptor-like protein kinase	LRR-I	Expanded
Qrob_P0109290.2	n.s.	n.s.	n.s.	6.39857	brassinosteroid insensitive 1-associated receptor kinase 1	LRR-I	Expanded
Qrob_P0109300.2	n.s.	n.s.	n.s.	7.14259	brassinosteroid insensitive 1-associated receptor kinase 1	LRR-I	Expanded
Qrob_P0159870.2	n.s.	-1.45574	n.s.	n.s.	probable receptor-like protein kinase at1g30570	LRR-VI	Expanded
Qrob_P0211720.2	n.s.	n.s.	n.s.	-1.70168	receptor-like serine threonine kinase	LRR-VIII-2	Expanded
Qrob_P0600280.2	n.s.	n.s.	n.s.	-1.56282	leucine-rich repeat transmembrane protein kinase	LRR-VIII-2	Expanded
Qrob_P0600190.2	n.s.	n.s.	n.s.	-1.43465	leucine-rich repeat transmembrane protein kinase	LRR-VIII-2	Expanded
Qrob_P0600250.2	n.s.	n.s.	n.s.	-1.23772	leucine-rich repeat transmembrane protein kinase	LRR-VIII-2	Expanded
Qrob_P0458390.2	n.s.	n.s.	n.s.	1.58404	probable lrr receptor-like serine threonine-protein kinase at1g07650	LRR-VIII-2	Expanded
Qrob_P0253850.2	n.s.	n.s.	n.s.	2.12664	probable lrr receptor-like serine threonine-protein kinase at1g07650 isoform x1	LRR-VIII-2	Expanded
Qrob_P0253840.2	n.s.	n.s.	n.s.	2.40689	leucine-rich repeat receptor-like serine threonine-protein kinase	LRR-VIII-2	Expanded
Qrob_P0253790.2	n.s.	n.s.	n.s.	2.46433	probable lrr receptor-like serine threonine-protein kinase at1g07650	LRR-VIII-2	Expanded
Qrob_P0253780.2	n.s.	n.s.	n.s.	2.46996	probable leucine-rich repeat receptor-like serine threonine-protein kinase at3g14840	LRR-VIII-2	Expanded
Qrob_P0253640.2	n.s.	n.s.	n.s.	2.47654	probable lrr receptor-like serine threonine-protein kinase at1g07650 isoform x1	LRR-VIII-2	Expanded
Qrob_P0049440.2	n.s.	n.s.	n.s.	6.144	probable lrr receptor-like serine threonine-protein kinase at1g56140	LRR-VIII-2	Expanded
Qrob_P0253670.2	n.s.	1.64284	n.s.	n.s.	probable lrr receptor-like serine threonine-protein kinase at1g07650	LRR-VIII-2	Expanded
Qrob_P0478790.2	n.s.	1.62349	n.s.	n.s.	leucine-rich repeat receptor protein kinase exs-like	LRR-Xb	Expanded
Qrob_P0478810.2	n.s.	1.9876	n.s.	n.s.	leucine-rich repeat receptor protein kinase exs-like	LRR-Xb	Expanded
Qrob_P0478800.2	n.s.	2.02438	n.s.	n.s.	leucine-rich repeat receptor protein kinase exs-like	LRR-Xb	Expanded
Qrob_P0286650.2	n.s.	n.s.	n.s.	-3.22134	probable lrr receptor-like serine threonine-protein kinase at3g47570-like	LRR-XIIa	Expanded
Qrob_P0016370.2	n.s.	n.s.	n.s.	-2.65242	probable lrr receptor-like serine threonine-protein kinase at3g47570	LRR-XIIa	Expanded
Qrob_P0016240.2	n.s.	n.s.	n.s.	-2.31534	probable lrr receptor-like serine threonine-protein kinase at3g47570	LRR-XIIa	Expanded
Qrob_P0195300.2	n.s.	n.s.	n.s.	1.76087	probable lrr receptor-like serine threonine-protein kinase at3g47570	LRR-XIIa	Expanded
Qrob_P0287820.2	1.76162	n.s.	n.s.	1.78807	probable lrr receptor-like serine threonine-protein kinase at3g47570	LRR-XIIa	Expanded
Qrob_P0242230.2	n.s.	1.39206	n.s.	2.06644	probable lrr receptor-like serine threonine-protein kinase at3g47570	LRR-XIIa	Expanded
Qrob_P0160160.2	n.s.	n.s.	n.s.	2.46028	serine-threonine protein plant-	LRR-XIIa	Expanded
Qrob_P0182910.2	n.s.	n.s.	n.s.	2.63718	probable lrr receptor-like serine threonine-protein kinase at3g47570	LRR-XIIa	Expanded
Qrob_P0023660.2	n.s.	n.s.	n.s.	2.65564	probable lrr receptor-like serine threonine-protein kinase at3g47570	LRR-XIIa	Expanded
Qrob_P0242160.2	n.s.	n.s.	n.s.	2.65683	probable lrr receptor-like serine threonine-protein kinase at3g47570	LRR-XIIa	Expanded
Qrob_P0236260.2	n.s.	n.s.	n.s.	2.70488	probable lrr receptor-like serine threonine-protein kinase at3g47570	LRR-XIIa	Expanded
Qrob_P0242220.2	n.s.	n.s.	n.s.	2.80436	probable lrr receptor-like serine threonine-protein kinase at3g47570	LRR-XIIa	Expanded
Qrob_P0242150.2	n.s.	n.s.	n.s.	3.08915	probable lrr receptor-like serine threonine-protein kinase at3g47570	LRR-XIIa	Expanded
Qrob_P0160150.2	n.s.	n.s.	n.s.	3.92191	probable lrr receptor-like serine threonine-protein kinase at3g47570	LRR-XIIa	Expanded
Qrob_P0433950.2	n.s.	n.s.	n.s.	4.55326	probable lrr receptor-like serine threonine-protein kinase at3g47570	LRR-XIIa	Expanded
Qrob_P0201270.2	n.s.	n.s.	n.s.	4.80231	lrr receptor-like kinase family protein	LRR-XIIa	Expanded
Qrob_P0056660.2	n.s.	1.3514	n.s.	n.s.	serine-threonine protein plant-	LRR-XIIa	Expanded
Qrob_P0056710.2	n.s.	1.4317	n.s.	n.s.	probable lrr receptor-like serine threonine-protein kinase at3g47570-like	LRR-XIIa	Expanded
Qrob_P0378540.2	n.s.	2.76303	n.s.	1.9465	kinase superfamily isoform 2	RLCK-XII_XIII	Expanded
Qrob_P0740910.2	4.58305	n.s.	n.s.	4.85376	wall-associated receptor kinase-like 16	RLCK-XII_XIII	Expanded
Qrob_P0447890.2	n.s.	1.24773	n.s.	n.s.	kinase superfamily isoform 2	RLCK-XII_XIII	Expanded
Qrob_P0378650.2	n.s.	1.43018	n.s.	n.s.	kinase superfamily isoform 2	RLCK-XII_XIII	Expanded
Qrob_P0386180.2	n.s.	1.4983	n.s.	n.s.	rks1	RLCK-XII_XIII	Expanded
Qrob_P0386140.2	n.s.	1.52565	n.s.	n.s.	kinase superfamily isoform 2	RLCK-XII_XIII	Expanded
Qrob_P0386190.2	n.s.	1.55196	n.s.	n.s.	kinase superfamily isoform 2	RLCK-XII_XIII	Expanded
Qrob_P0378720.2	n.s.	1.58463	n.s.	n.s.	rks1	RLCK-XII_XIII	Expanded
Qrob_P0378630.2	n.s.	1.70702	n.s.	n.s.	rks1	RLCK-XII_XIII	Expanded
Qrob_P0378760.2	n.s.	1.80255	n.s.	n.s.	rks1	RLCK-XII_XIII	Expanded
Qrob_P0378680.2	n.s.	2.17666	n.s.	n.s.	rks1	RLCK-XII_XIII	Expanded
Qrob_P0378830.2	n.s.	2.44898	n.s.	n.s.	kinase superfamily isoform 2	RLCK-XII_XIII	Expanded
Qrob_P0378560.2	n.s.	2.71014	n.s.	n.s.	kinase superfamily isoform 2	RLCK-XII_XIII	Expanded
Qrob_P0378670.2	n.s.	2.73129	n.s.	n.s.	inactive serine threonine-protein kinase at1g67470-like	RLCK-XII_XIII	Expanded
Qrob_P0613840.2	n.s.	4.2315	n.s.	n.s.	kinase superfamily isoform 2	RLCK-XII_XIII	Expanded
Qrob_P0478160.2	n.s.	n.s.	n.s.	-1.72265	g-type lectin s-receptor-like serine threonine-protein kinase ces101	SD1	Expanded
Qrob_P0488660.2	n.s.	n.s.	n.s.	1.24056	g-type lectin s-receptor-like serine threonine-protein kinase at4g27290 isoform x1	SD1	Expanded
Qrob_P0622180.2	n.s.	n.s.	n.s.	1.30244	g-type lectin s-receptor-like serine threonine-protein kinase rks1	SD1	Expanded
Qrob_P0531830.2	n.s.	n.s.	n.s.	1.38908	s-locus lectin protein kinase family	SD1	Expanded
Qrob_P0706250.2	n.s.	1.79334	n.s.	1.42985	g-type lectin s-receptor-like serine threonine-protein kinase at4g27290 isoform x1	SD1	Expanded
Qrob_P0765450.2	n.s.	1.45049	n.s.	1.44537	s-locus lectin protein kinase family protein	SD1	Expanded
Qrob_P0412240.2	1.50876	n.s.	n.s.	1.45219	g-type lectin s-receptor-like serine threonine-protein kinase at1g11330	SD1	Expanded
Qrob_P0242830.2	n.s.	n.s.	n.s.	1.5355	g-type lectin s-receptor-like serine threonine-protein kinase at4g27290	SD1	Expanded
Qrob_P0412400.2	n.s.	n.s.	n.s.	1.75139	g-type lectin s-receptor-like serine threonine-protein kinase at1g11300	SD1	Expanded
Qrob_P0345090.2	n.s.	n.s.	n.s.	1.75825	g-type lectin s-receptor-like serine threonine-protein kinase at4g27290	SD1	Expanded
Qrob_P0119000.2	n.s.	n.s.	n.s.	1.81286	cysteine-rich receptor-like protein kinase 10	SD1	Expanded
Qrob_P0597790.2	n.s.	n.s.	n.s.	1.87992	cysteine-rich receptor-like protein kinase 15	SD1	Expanded
Qrob_P0344980.2	n.s.	n.s.	n.s.	1.9671	g-type lectin s-receptor-like serine threonine-protein kinase at4g27290 isoform x1	SD1	Expanded
Qrob_P0242940.2	n.s.	n.s.	n.s.	2.06172	g-type lectin s-receptor-like serine threonine-protein kinase at4g27290	SD1	Expanded
Qrob_P0424030.2	n.s.	n.s.	n.s.	2.0858	cysteine-rich receptor-like protein kinase 19	SD1	Expanded
Qrob_P0424000.2	n.s.	n.s.	n.s.	2.17242	cysteine-rich receptor-like protein kinase 19	SD1	Expanded
Qrob_P0432450.2	n.s.	2.2881	n.s.	2.23691	g-type lectin s-receptor-like serine threonine-protein kinase rks1	SD1	Expanded
Qrob_P0119040.2	n.s.	n.s.	n.s.	2.3007	cysteine-rich receptor-like protein kinase 25	SD1	Expanded
Qrob_P0118950.2	n.s.	n.s.	n.s.	2.45887	cysteine-rich receptor-like protein kinase 25	SD1	Expanded
Qrob_P0597710.2	n.s.	n.s.	n.s.	2.5425	cysteine-rich receptor-like protein kinase 25	SD1	Expanded
Qrob_P0733660.2	n.s.	n.s.	n.s.	2.57378	g-type lectin s-receptor-like serine threonine-protein kinase at1g11330	SD1	Expanded
Qrob_P0074230.2	n.s.	n.s.	n.s.	2.92305	g-type lectin s-receptor-like serine threonine-protein kinase at4g03230 isoform x1	SD1	Expanded
Qrob_P0597800.2	n.s.	n.s.	n.s.	2.93415	cysteine-rich receptor-like protein kinase 10	SD1	Expanded
Qrob_P0345000.2	n.s.	n.s.	n.s.	3.02413	g-type lectin s-receptor-like serine threonine-protein kinase at4g27290 isoform x2	SD1	Expanded
Qrob_P0432380.2	n.s.	n.s.	n.s.	3.08811	g-type lectin s-receptor-like serine threonine-protein kinase at1g11410 isoform x1	SD1	Expanded
Qrob_P0427580.2	n.s.	1.88147	n.s.	3.18209	s-locus-specific glycoprotein s13	SD1	Expanded
Qrob_P0735030.2	n.s.	n.s.	n.s.	3.55724	g-type lectin s-receptor-like serine threonine-protein kinase at4g27290 isoform x1	SD1	Expanded
Qrob_P0242960.2	n.s.	n.s.	n.s.	3.60893	g-type lectin s-receptor-like serine threonine-protein kinase at4g27290 isoform x3	SD1	Expanded
Qrob_P0430330.2	n.s.	n.s.	n.s.	3.69236	s-locus lectin protein kinase family	SD1	Expanded
Qrob_P0504270.2	n.s.	n.s.	n.s.	3.95215	g-type lectin s-receptor-like serine threonine-protein kinase at4g27290 isoform x1	SD1	Expanded
Qrob_P0243000.2	n.s.	n.s.	n.s.	4.30895	g-type lectin s-receptor-like serine threonine-protein kinase at4g27290	SD1	Expanded
Qrob_P0242920.2	n.s.	n.s.	n.s.	4.42115	g-type lectin s-receptor-like serine threonine-protein kinase at4g27290 isoform x2	SD1	Expanded
Qrob_P0622490.2	n.s.	1.09704	n.s.	n.s.	g-type lectin s-receptor-like serine threonine-protein kinase at4g27290	SD1	Expanded
Qrob_P0641650.2	n.s.	1.17673	n.s.	n.s.	g-type lectin s-receptor-like serine threonine-protein kinase at1g11330 isoform x1	SD1	Expanded
Qrob_P0641670.2	n.s.	1.3052	n.s.	n.s.	serine threonine	SD1	Expanded
Qrob_P0427490.2	n.s.	1.34728	n.s.	n.s.	g-type lectin s-receptor-like serine threonine-protein kinase rks1	SD1	Expanded
Qrob_P0072730.2	n.s.	1.38666	n.s.	n.s.	s-locus lectin protein kinase family	SD1	Expanded
Qrob_P0427550.2	n.s.	1.49497	n.s.	n.s.	g-type lectin s-receptor-like serine threonine-protein kinase at1g11410	SD1	Expanded
Qrob_P0072710.2	n.s.	1.60983	n.s.	n.s.	s-locus lectin protein kinase family	SD1	Expanded
Qrob_P0765400.2	n.s.	1.76567	n.s.	n.s.	s-locus lectin protein kinase family protein	SD1	Expanded
Qrob_P0706290.2	n.s.	1.78311	n.s.	n.s.	g-type lectin s-receptor-like serine threonine-protein kinase at4g27290 isoform x1	SD1	Expanded
Qrob_P0287250.2	n.s.	2.23129	n.s.	n.s.	g-type lectin s-receptor-like serine threonine-protein kinase at4g27290 isoform x1	SD1	Expanded
Qrob_P0345200.2	n.s.	2.34562	n.s.	n.s.	g-type lectin s-receptor-like serine threonine-protein kinase at4g27290	SD1	Expanded
Qrob_P0401660.2	n.s.	2.67338	n.s.	n.s.	g-type lectin s-receptor-like serine threonine-protein kinase at1g11410	SD1	Expanded
Qrob_P0345190.2	n.s.	5.27293	n.s.	n.s.	g-type lectin s-receptor-like serine threonine-protein kinase at4g27290	SD1	Expanded
Qrob_P0635200.2	n.s.	n.s.	n.s.	3.29738	g-type lectin s-receptor-like serine threonine-protein kinase rlk1	SD-2b	Expanded
Qrob_P0257290.2	n.s.	2.03092	n.s.	n.s.	g-type lectin s-receptor-like serine threonine-protein kinase rlk1	UNC-GROUP-4	Expanded
Qrob_P0363380.2	n.s.	n.s.	n.s.	2.66658	g-type lectin s-receptor-like serine threonine-protein kinase sd2-5	UNC-GROUP-6	Expanded
Qrob_P0363460.2	n.s.	n.s.	n.s.	4.94002	g-type lectin s-receptor-like serine threonine-protein kinase sd2-5	UNC-GROUP-6	Expanded
Qrob_P0468810.2	n.s.	2.45861	n.s.	n.s.	probable receptor-like protein kinase at1g67000	UNC-GROUP-6	Expanded
Qrob_P0061720.2	n.s.	1.77465	n.s.	1.67269	malectin receptor protein kinase family protein	UNC-GROUP-7	Expanded
Qrob_P0469030.2	n.s.	n.s.	n.s.	-1.5746	wall-associated receptor kinase-like 16	WAK	Expanded
Qrob_P0604250.2	n.s.	n.s.	n.s.	-1.07817	wall-associated receptor kinase-like 1	WAK	Expanded
Qrob_P0224130.2	n.s.	n.s.	n.s.	2.47374	wall-associated receptor kinase-like 16	WAK	Expanded
Qrob_P0481050.2	n.s.	1.262	n.s.	n.s.	probable serine threonine-protein kinase at1g18390 isoform x2	WAK	Expanded
Qrob_P0210810.2	n.s.	1.44553	n.s.	n.s.	probable serine threonine-protein kinase at1g18390 isoform x1	WAK	Expanded
Qrob_P0211000.2	n.s.	1.47216	n.s.	n.s.	probable serine threonine-protein kinase at1g18390 isoform x1	WAK	Expanded
Qrob_P0316390.2	n.s.	1.47221	n.s.	n.s.	probable serine threonine-protein kinase at1g18390 isoform x1	WAK	Expanded
Qrob_P0128300.2	n.s.	1.51736	n.s.	n.s.	probable serine threonine-protein kinase at1g18390 isoform x1	WAK	Expanded
Qrob_P0511400.2	n.s.	1.8073	n.s.	n.s.	wall-associated receptor kinase-like 16	WAK	Expanded
Qrob_P0008130.2	n.s.	2.0242	n.s.	n.s.	probable serine threonine-protein kinase at1g18390	WAK	Expanded
Qrob_P0481020.2	n.s.	2.05474	n.s.	n.s.	probable serine threonine-protein kinase at1g18390	WAK	Expanded
Qrob_P0008070.2	n.s.	2.1446	n.s.	n.s.	probable serine threonine-protein kinase at1g18390	WAK	Expanded
Qrob_P0008090.2	n.s.	2.35192	n.s.	n.s.	probable serine threonine-protein kinase at1g18390	WAK	Expanded
Qrob_P0327900.2	n.s.	3.25394	n.s.	n.s.	wall-associated receptor kinase-like 22	WAK	Expanded
Qrob_P0311940.2	n.s.	-2.10928	n.s.	n.s.	serine threonine-protein kinase-like protein ccr3	CR4L	Non-expanded
Qrob_P0724210.2	n.s.	-2.06877	n.s.	n.s.	serine threonine-protein kinase-like protein ccr1	CR4L	Non-expanded
Qrob_P0422710.2	n.s.	1.61111	n.s.	n.s.	serine threonine-protein kinase-like protein ccr4	CR4L	Non-expanded
Qrob_P0235790.2	n.s.	1.87994	n.s.	n.s.	serine threonine-protein kinase-like protein ccr3	CR4L	Non-expanded
Qrob_P0640210.2	n.s.	1.5129	n.s.	n.s.	cysteine-rich receptor-like protein kinase 3	CRK	Non-expanded
Qrob_P0640220.2	n.s.	1.59395	n.s.	n.s.	cysteine-rich receptor-like protein kinase 3	CRK	Non-expanded
Qrob_P0640230.2	n.s.	1.75346	n.s.	n.s.	cysteine-rich receptor-like protein kinase 3	CRK	Non-expanded
Qrob_P0640180.2	n.s.	1.76397	n.s.	n.s.	cysteine-rich receptor-like protein kinase 3	CRK	Non-expanded
Qrob_P0161120.2	n.s.	n.s.	n.s.	1.62141	cysteine-rich receptor-like protein kinase 3	CRK	Non-expanded
Qrob_P0096870.2	n.s.	1.49389	n.s.	n.s.	u-box domain-containing protein 50	L-LEC	Non-expanded
Qrob_P0306630.2	n.s.	1.21692	n.s.	n.s.	probable receptor-like protein kinase at5g39020	LRK10L-2	Non-expanded
Qrob_P0466010.2	n.s.	1.23305	n.s.	n.s.	probable receptor-like protein kinase at5g39020	LRK10L-2	Non-expanded
Qrob_P0111440.2	n.s.	1.45339	n.s.	n.s.	probable receptor-like protein kinase at1g67000	LRK10L-2	Non-expanded
Qrob_P0720090.2	n.s.	1.66183	n.s.	n.s.	probable receptor-like protein kinase at1g67000	LRK10L-2	Non-expanded
Qrob_P0468780.2	n.s.	1.69322	n.s.	n.s.	probable receptor-like protein kinase at1g67000	LRK10L-2	Non-expanded
Qrob_P0466000.2	n.s.	1.83512	n.s.	n.s.	glycerophosphodiester phosphodiesterase protein kinase domain-containing gdpdl2-like	LRK10L-2	Non-expanded
Qrob_P0115390.2	n.s.	-4.58629	n.s.	n.s.	probable lrr receptor-like serine threonine-protein kinase at4g31250	LRR-III	Non-expanded
Qrob_P0454170.2	n.s.	-1.86272	n.s.	n.s.	probable lrr receptor-like serine threonine-protein kinase at4g36180	LRR-III	Non-expanded
Qrob_P0768990.2	n.s.	-1.42107	n.s.	n.s.	probable inactive receptor kinase at5g58300	LRR-III	Non-expanded
Qrob_P0102690.2	n.s.	-1.0775	n.s.	n.s.	inactive leucine-rich repeat receptor-like serine threonine-protein kinase at1g60630	LRR-III	Non-expanded
Qrob_P0659740.2	n.s.	n.s.	n.s.	-1.10369	probable inactive leucine-rich repeat receptor-like protein kinase at1g66830	LRR-III	Non-expanded
Qrob_P0247540.2	n.s.	1.05131	n.s.	n.s.	probable receptor protein kinase tmk1	LRR-IX	Non-expanded
Qrob_P0027800.2	n.s.	-1.77289	n.s.	n.s.	probably inactive leucine-rich repeat receptor-like protein kinase at3g28040	LRR-VIIa	Non-expanded
Qrob_P0262780.2	n.s.	1.26307	n.s.	n.s.	probable lrr receptor-like serine threonine-protein kinase at1g56140-like	LRR-VIII-2	Non-expanded
Qrob_P0294280.2	n.s.	1.46671	n.s.	n.s.	serine threonine-protein kinase	LRR-VIII-2	Non-expanded
Qrob_P0530110.2	n.s.	1.57982	n.s.	n.s.	serine threonine-protein kinase	LRR-VIII-2	Non-expanded
Qrob_P0600200.2	n.s.	n.s.	n.s.	-1.2999	probable lrr receptor-like serine threonine-protein kinase at1g56140-like	LRR-VIII-2	Non-expanded
Qrob_P0673960.2	n.s.	n.s.	n.s.	2.24441	probable lrr receptor-like serine threonine-protein kinase at1g07650 isoform x4	LRR-VIII-2	Non-expanded
Qrob_P0589530.2	n.s.	1.36158	n.s.	n.s.	probable inactive receptor kinase at1g27190	LRR-Xa	Non-expanded
Qrob_P0582420.2	n.s.	n.s.	n.s.	2.26352	probably inactive leucine-rich repeat receptor-like protein kinase at5g48380	LRR-Xa	Non-expanded
Qrob_P0582370.2	n.s.	n.s.	n.s.	2.42463	probably inactive leucine-rich repeat receptor-like protein kinase at5g48380	LRR-Xa	Non-expanded
Qrob_P0628490.2	n.s.	n.s.	n.s.	1.0049	probable lrr receptor-like serine threonine-protein kinase at1g74360	LRR-Xb	Non-expanded
Qrob_P0612590.2	1.27504	n.s.	n.s.	n.s.	leucine-rich repeat receptor protein kinase exs	LRR-Xb	Non-expanded
Qrob_P0664170.2	n.s.	-2.43235	n.s.	n.s.	probable serine threonine-protein kinase at5g41260	LRR-XI	Non-expanded
Qrob_P0227990.2	n.s.	-1.02893	n.s.	n.s.	leucine-rich repeat receptor-like serine threonine-protein kinase bam3	LRR-XI	Non-expanded
Qrob_P0462650.2	n.s.	1.02304	n.s.	n.s.	receptor-like protein kinase hsl1	LRR-XI	Non-expanded
Qrob_P0254640.2	n.s.	1.51789	n.s.	n.s.	receptor-like protein kinase	LRR-XI	Non-expanded
Qrob_P0343110.2	n.s.	1.52065	n.s.	n.s.	receptor-like protein kinase	LRR-XI	Non-expanded
Qrob_P0151050.2	n.s.	1.88394	n.s.	n.s.	leucine-rich repeat receptor-like serine threonine tyrosine-protein kinase sobir1	LRR-XI	Non-expanded
Qrob_P0381260.2	n.s.	2.10072	n.s.	n.s.	leucine-rich repeat receptor-like serine threonine tyrosine-protein kinase sobir1	LRR-XI	Non-expanded
Qrob_P0343940.2	n.s.	n.s.	n.s.	-1.12282	receptor-like protein kinase hsl1	LRR-XI	Non-expanded
Qrob_P0290040.2	n.s.	n.s.	n.s.	2.65163	receptor-like protein kinase haiku2	LRR-XI	Non-expanded
Qrob_P0236330.2	n.s.	n.s.	n.s.	4.12059	probable lrr receptor-like serine threonine-protein kinase at3g47570	LRR-XIIa	Non-expanded
Qrob_P0027560.2	n.s.	1.24386	n.s.	n.s.	probable lrr receptor-like serine threonine-protein kinase at4g08850	LRR-XIIb	Non-expanded
Qrob_P0021750.2	n.s.	1.25625	n.s.	n.s.	probable lrr receptor-like serine threonine-protein kinase at4g08850	LRR-XIIb	Non-expanded
Qrob_P0021870.2	n.s.	1.44103	n.s.	n.s.	probable lrr receptor-like serine threonine-protein kinase at4g08850	LRR-XIIb	Non-expanded
Qrob_P0365300.2	n.s.	1.63199	n.s.	n.s.	probable lrr receptor-like serine threonine-protein kinase at4g08850	LRR-XIIb	Non-expanded
Qrob_P0596650.2	n.s.	2.09178	n.s.	n.s.	leucine-rich repeat transmembrane protein kinase	LRR-XIIb	Non-expanded
Qrob_P0734030.2	n.s.	2.18482	n.s.	4.45849	leucine-rich repeat transmembrane protein kinase	LRR-XIIb	Non-expanded
Qrob_P0596690.2	n.s.	2.32279	n.s.	n.s.	probable lrr receptor-like serine threonine-protein kinase at4g08850	LRR-XIIb	Non-expanded
Qrob_P0655330.2	n.s.	2.33043	n.s.	1.59183	probable lrr receptor-like serine threonine-protein kinase at4g08850	LRR-XIIb	Non-expanded
Qrob_P0596660.2	n.s.	2.54019	n.s.	n.s.	probable lrr receptor-like serine threonine-protein kinase at4g08850	LRR-XIIb	Non-expanded
Qrob_P0275280.2	n.s.	3.32335	n.s.	4.08134	probable lrr receptor-like serine threonine-protein kinase at4g08850	LRR-XIIb	Non-expanded
Qrob_P0135980.2	n.s.	n.s.	n.s.	1.4219	probable lrr receptor-like serine threonine-protein kinase at4g08850	LRR-XIIb	Non-expanded
Qrob_P0027520.2	n.s.	n.s.	n.s.	2.50914	probable lrr receptor-like serine threonine-protein kinase at4g08850	LRR-XIIb	Non-expanded
Qrob_P0116930.2	n.s.	n.s.	n.s.	4.10848	probable lrr receptor-like serine threonine-protein kinase at4g08850	LRR-XIIb	Non-expanded
Qrob_P0734040.2	n.s.	n.s.	n.s.	4.18075	probable leucine-rich repeat receptor-like protein kinase at1g35710	LRR-XIIb	Non-expanded
Qrob_P0366990.2	n.s.	n.s.	n.s.	5.25585	probable leucine-rich repeat receptor-like protein kinase at1g35710 isoform x1	LRR-XIIb	Non-expanded
Qrob_P0704300.2	n.s.	1.51467	n.s.	n.s.	lysm domain receptor-like kinase 4	LysM-II	Non-expanded
Qrob_P0620840.2	n.s.	-1.8474	n.s.	n.s.	proline-rich receptor-like protein kinase perk13	PERK	Non-expanded
Qrob_P0424730.2	n.s.	1.51328	n.s.	n.s.	probable lrr receptor-like serine threonine-protein kinase rkf3	RKF3	Non-expanded
Qrob_P0513760.2	n.s.	-1.6259	n.s.	n.s.	kinase superfamily protein isoform 1	RLCK-IXa	Non-expanded
Qrob_P0717400.2	n.s.	1.2393	n.s.	n.s.	u-box domain-containing protein 35-like	RLCK-IXb	Non-expanded
Qrob_P0034120.2	n.s.	1.88923	n.s.	n.s.	u-box domain-containing protein 33	RLCK-IXb	Non-expanded
Qrob_P0034060.2	n.s.	n.s.	n.s.	-1.30485	u-box domain-containing family protein	RLCK-IXb	Non-expanded
Qrob_P0247010.2	n.s.	-1.14377	n.s.	n.s.	probable receptor-like protein kinase at5g18500	RLCK-V	Non-expanded
Qrob_P0462110.2	n.s.	-2.10235	n.s.	n.s.	receptor-like serine threonine-protein kinase	RLCK-VI	Non-expanded
Qrob_P0377610.2	n.s.	-1.14014	n.s.	n.s.	probable serine threonine-protein kinase rlckvii isoform x1	RLCK-VI	Non-expanded
Qrob_P0187440.2	n.s.	-3.17863	n.s.	n.s.	serine threonine-protein kinase pbs1	RLCK-VIIa	Non-expanded
Qrob_P0251780.2	n.s.	1.13815	n.s.	n.s.	probable serine threonine-protein kinase nak	RLCK-VIIa	Non-expanded
Qrob_P0542530.2	n.s.	1.1384	n.s.	n.s.	protein kinase chloroplastic-like	RLCK-VIIa	Non-expanded
Qrob_P0567490.2	n.s.	1.28488	n.s.	n.s.	probable receptor-like protein kinase at5g47070	RLCK-VIIa	Non-expanded
Qrob_P0518320.2	n.s.	1.31904	n.s.	n.s.	probable receptor-like protein kinase at5g47070	RLCK-VIIa	Non-expanded
Qrob_P0092670.2	n.s.	1.35369	n.s.	n.s.	protein kinase chloroplastic-like isoform x1	RLCK-VIIa	Non-expanded
Qrob_P0268980.2	n.s.	1.4639	n.s.	n.s.	protein kinase chloroplastic-like	RLCK-VIIa	Non-expanded
Qrob_P0707910.2	n.s.	1.47791	n.s.	n.s.	serine threonine-protein kinase at5g01020-like	RLCK-VIIa	Non-expanded
Qrob_P0100490.2	n.s.	1.50174	n.s.	n.s.	probable serine threonine-protein kinase nak	RLCK-VIIa	Non-expanded
Qrob_P0740760.2	n.s.	1.56946	n.s.	n.s.	probable serine threonine-protein kinase nak	RLCK-VIIa	Non-expanded
Qrob_P0251670.2	n.s.	1.77755	n.s.	n.s.	probable serine threonine-protein kinase nak	RLCK-VIIa	Non-expanded
Qrob_P0512860.2	n.s.	1.8254	n.s.	n.s.	receptor-like protein kinase at1g72540	RLCK-VIIa	Non-expanded
Qrob_P0337000.2	n.s.	-4.12257	n.s.	n.s.	probable protein kinase at2g41970	RLCK-VIII	Non-expanded
Qrob_P0706330.2	n.s.	1.82229	n.s.	n.s.	g-type lectin s-receptor-like serine threonine-protein kinase at4g27290 isoform x1	SD1	Non-expanded
Qrob_P0641620.2	n.s.	1.90818	n.s.	n.s.	g-type lectin s-receptor-like serine threonine-protein kinase at1g11330	SD1	Non-expanded
Qrob_P0219500.2	n.s.	n.s.	n.s.	2.91836	g-type lectin s-receptor-like serine threonine-protein kinase ces101	SD1	Non-expanded
Qrob_P0513260.2	n.s.	n.s.	n.s.	4.20994	g-type lectin s-receptor-like serine threonine-protein kinase ces101	SD1	Non-expanded
Qrob_P0505570.2	n.s.	1.35537	n.s.	n.s.	probable receptor-like protein kinase at5g20050	SD-2b	Non-expanded
Qrob_P0731400.2	n.s.	1.43866	n.s.	n.s.	g-type lectin s-receptor-like serine threonine-protein kinase at5g24080	SD-2b	Non-expanded
Qrob_P0641450.2	n.s.	1.70093	n.s.	n.s.	g-type lectin s-receptor-like serine threonine-protein kinase	UNC-GROUP-6	Non-expanded
Qrob_P0380890.2	n.s.	n.s.	n.s.	-1.90031	mitogen-activated protein kinase kinase kinase 7-like	UNC-GROUP-B	Non-expanded
Qrob_P0318360.2	n.s.	-1.05726	n.s.	n.s.	wall-associated receptor kinase-like 14	WAK	Non-expanded
Qrob_P0173050.2	n.s.	1.39835	n.s.	n.s.	wall-associated receptor kinase-like 14	WAK	Non-expanded
Qrob_P0590240.2	n.s.	n.s.	n.s.	1.4613	wall-associated receptor kinase-like 20	WAK	Non-expanded

## Sheet: RLK- Leaves
oak accession	P. microcarpus	P. involutus	L. bicolor	S. vermifera	description	RLK subfamily	Expansion status
Qrob_P0324790.2	-1.28587	n.s.	n.s.	n.s.	receptor-like protein kinase feronia	CrRLK1L-1	Expanded
Qrob_P0207440.2	n.s.	n.s.	3.66766	3.6356	receptor-like protein kinase theseus 1	CrRLK1L-1	Expanded
Qrob_P0241720.2	n.s.	n.s.	n.s.	1.66102	receptor-like protein kinase feronia	CrRLK1L-1	Expanded
Qrob_P0559780.2	n.s.	n.s.	n.s.	-1.57058	concanavalin a-like lectin protein kinase family	L-LEC	Expanded
Qrob_P0109290.2	n.s.	2.90886	n.s.	n.s.	brassinosteroid insensitive 1-associated receptor kinase 1	LRR-I	Expanded
Qrob_P0534140.2	n.s.	4.16564	n.s.	n.s.	leucine-rich repeat receptor-like protein kinase	LRR-I	Expanded
Qrob_P0665230.2	n.s.	n.s.	n.s.	-3.46253	lrr receptor-like kinase	LRR-I	Expanded
Qrob_P0665180.2	n.s.	n.s.	n.s.	-2.96661	leucine-rich repeat transmembrane protein kinase	LRR-I	Expanded
Qrob_P0625190.2	n.s.	n.s.	n.s.	-2.4549	probable lrr receptor-like serine threonine-protein kinase at1g05700 isoform x2	LRR-I	Expanded
Qrob_P0253790.2	n.s.	-1.78444	n.s.	n.s.	probable lrr receptor-like serine threonine-protein kinase at1g07650	LRR-VIII-2	Expanded
Qrob_P0253640.2	n.s.	-1.77838	n.s.	n.s.	probable lrr receptor-like serine threonine-protein kinase at1g07650 isoform x1	LRR-VIII-2	Expanded
Qrob_P0253840.2	n.s.	-1.7258	n.s.	n.s.	leucine-rich repeat receptor-like serine threonine-protein kinase	LRR-VIII-2	Expanded
Qrob_P0253780.2	n.s.	-1.72367	n.s.	n.s.	probable leucine-rich repeat receptor-like serine threonine-protein kinase at3g14840	LRR-VIII-2	Expanded
Qrob_P0262770.2	n.s.	n.s.	n.s.	-1.41944	leucine-rich repeat transmembrane protein kinase	LRR-VIII-2	Expanded
Qrob_P0600250.2	n.s.	n.s.	n.s.	-1.28332	leucine-rich repeat transmembrane protein kinase	LRR-VIII-2	Expanded
Qrob_P0600190.2	n.s.	n.s.	n.s.	-1.18917	leucine-rich repeat transmembrane protein kinase	LRR-VIII-2	Expanded
Qrob_P0412360.2	-2.5884	n.s.	-3.24042	-1.81495	serine threonine	SD1	Expanded
Qrob_P0345200.2	-1.08371	n.s.	n.s.	n.s.	g-type lectin s-receptor-like serine threonine-protein kinase at4g27290	SD1	Expanded
Qrob_P0613600.2	n.s.	-2.62049	n.s.	n.s.	g-type lectin s-receptor-like serine threonine-protein kinase at4g03230 isoform x1	SD1	Expanded
Qrob_P0412400.2	n.s.	2.12868	n.s.	n.s.	g-type lectin s-receptor-like serine threonine-protein kinase at1g11300	SD1	Expanded
Qrob_P0597720.2	n.s.	2.62906	n.s.	n.s.	cysteine-rich receptor-like protein kinase 10	SD1	Expanded
Qrob_P0427820.2	n.s.	n.s.	3.18738	n.s.	g-type lectin s-receptor-like serine threonine-protein kinase at1g11410	SD1	Expanded
Qrob_P0597730.2	n.s.	n.s.	n.s.	-1.78781	cysteine-rich receptor-like protein kinase 15	SD1	Expanded
Qrob_P0072610.2	n.s.	n.s.	n.s.	-1.71176	receptor-like serine threonine-protein kinase sd1-8	SD1	Expanded
Qrob_P0622180.2	n.s.	n.s.	n.s.	1.36738	g-type lectin s-receptor-like serine threonine-protein kinase rks1	SD1	Expanded
Qrob_P0427910.2	n.s.	n.s.	n.s.	2.28275	g-type lectin s-receptor-like serine threonine-protein kinase at1g11410	SD1	Expanded
Qrob_P0043430.2	n.s.	-1.93179	n.s.	n.s.	g-type lectin s-receptor-like serine threonine-protein kinase rlk1	SD-2b	Expanded
Qrob_P0504190.2	n.s.	n.s.	2.87128	n.s.	g-type lectin s-receptor-like serine threonine-protein kinase sd2-2	UNC	Expanded
Qrob_P0511400.2	n.s.	2.5791	n.s.	n.s.	wall-associated receptor kinase-like 16	WAK	Expanded
Qrob_P0278010.2	n.s.	n.s.	n.s.	-5.86528	wall-associated receptor kinase-like 16	WAK	Expanded
Qrob_P0185880.2	n.s.	n.s.	n.s.	-3.10015	wall-associated receptor kinase-like 22	WAK	Expanded
Qrob_P0543960.2	n.s.	n.s.	n.s.	-2.77881	wall-associated receptor kinase-like 16	WAK	Expanded
Qrob_P0458020.2	n.s.	-1.10444	n.s.	n.s.	l-type lectin-domain containing receptor kinase -like	L-LEC	Non-expanded
Qrob_P0383180.2	-1.0606	n.s.	n.s.	n.s.	lectin-domain containing receptor kinase -like	L-LEC	Non-expanded
Qrob_P0466010.2	-3.23042	n.s.	-4.3418	n.s.	probable receptor-like protein kinase at5g39020	LRK10L-2	Non-expanded
Qrob_P0466000.2	-1.61578	n.s.	-2.62652	n.s.	glycerophosphodiester phosphodiesterase protein kinase domain-containing gdpdl2-like	LRK10L-2	Non-expanded
Qrob_P0665190.2	n.s.	n.s.	n.s.	-3.68661	low quality protein: probable lrr receptor-like serine threonine-protein kinase at4g29180	LRR-I	Non-expanded
Qrob_P0577170.2	n.s.	n.s.	n.s.	-1.41057	probable lrr receptor-like serine threonine-protein kinase at2g23950	LRR-II	Non-expanded
Qrob_P0254860.2	n.s.	n.s.	3.19595	n.s.	probable inactive receptor kinase at1g48480	LRR-III	Non-expanded
Qrob_P0699440.2	n.s.	n.s.	3.73204	n.s.	probable inactive receptor kinase at4g23740	LRR-III	Non-expanded
Qrob_P0701790.2	1.60776	n.s.	2.33768	n.s.	probable receptor protein kinase tmk1	LRR-IX	Non-expanded
Qrob_P0247540.2	n.s.	n.s.	n.s.	1.5879	probable receptor protein kinase tmk1	LRR-IX	Non-expanded
Qrob_P0107890.2	n.s.	n.s.	4.22686	n.s.	probable lrr receptor-like serine threonine-protein kinase mrh1 isoform x1	LRR-VI	Non-expanded
Qrob_P0236990.2	n.s.	n.s.	6.76973	n.s.	probable inactive receptor-like protein kinase at3g56050	LRR-VI	Non-expanded
Qrob_P0349690.2	n.s.	n.s.	n.s.	1.83771	probable inactive leucine-rich repeat receptor-like protein kinase at3g03770	LRR-VI	Non-expanded
Qrob_P0110270.2	n.s.	n.s.	n.s.	-1.22269	probable leucine-rich repeat receptor-like protein kinase at5g49770	LRR-VIII-1	Non-expanded
Qrob_P0530110.2	n.s.	1.23424	n.s.	n.s.	serine threonine-protein kinase	LRR-VIII-2	Non-expanded
Qrob_P0262780.2	n.s.	n.s.	n.s.	-1.25163	probable lrr receptor-like serine threonine-protein kinase at1g56140-like	LRR-VIII-2	Non-expanded
Qrob_P0664170.2	n.s.	n.s.	4.26892	n.s.	probable serine threonine-protein kinase at5g41260	LRR-XI	Non-expanded
Qrob_P0126180.2	n.s.	n.s.	n.s.	-2.62088	probable lrr receptor-like serine threonine-protein kinase at4g26540	LRR-XI	Non-expanded
Qrob_P0343940.2	n.s.	n.s.	n.s.	-1.4761	receptor-like protein kinase hsl1	LRR-XI	Non-expanded
Qrob_P0254640.2	n.s.	n.s.	n.s.	3.33638	receptor-like protein kinase	LRR-XI	Non-expanded
Qrob_P0343110.2	n.s.	n.s.	n.s.	3.71643	receptor-like protein kinase	LRR-XI	Non-expanded
Qrob_P0375830.2	n.s.	4.14199	n.s.	n.s.	probable lrr receptor-like serine threonine-protein kinase at4g08850	LRR-XIIb	Non-expanded
Qrob_P0375810.2	n.s.	4.68932	n.s.	n.s.	probable lrr receptor-like serine threonine-protein kinase at4g08850	LRR-XIIb	Non-expanded
Qrob_P0375800.2	n.s.	5.39247	n.s.	n.s.	probable lrr receptor-like serine threonine-protein kinase at4g08850	LRR-XIIb	Non-expanded
Qrob_P0375730.2	n.s.	7.21604	n.s.	n.s.	probable lrr receptor-like serine threonine-protein kinase at4g08850	LRR-XIIb	Non-expanded
Qrob_P0474840.2	n.s.	-2.40066	n.s.	n.s.	receptor protein	LysM-I	Non-expanded
Qrob_P0474830.2	n.s.	-1.4034	n.s.	n.s.	receptor protein	LysM-I	Non-expanded
Qrob_P0474820.2	n.s.	-1.2984	n.s.	n.s.	receptor protein	LysM-I	Non-expanded
Qrob_P0488570.2	-1.46591	n.s.	n.s.	n.s.	u-box domain-containing protein 33	RLCK-IXb	Non-expanded
Qrob_P0247010.2	n.s.	n.s.	2.83589	n.s.	probable receptor-like protein kinase at5g18500	RLCK-V	Non-expanded
Qrob_P0600350.2	n.s.	n.s.	2.10736	n.s.	probable receptor-like serine threonine-protein kinase at5g57670	RLCK-VI	Non-expanded
Qrob_P0462110.2	n.s.	n.s.	7.39113	n.s.	receptor-like serine threonine-protein kinase	RLCK-VI	Non-expanded
Qrob_P0512860.2	-1.79682	n.s.	n.s.	n.s.	receptor-like protein kinase at1g72540	RLCK-VIIa	Non-expanded
Qrob_P0410540.2	n.s.	n.s.	2.69061	n.s.	probable serine threonine-protein kinase at4g35230	RLCK-XII	Non-expanded
Qrob_P0303670.2	1.18224	n.s.	n.s.	n.s.	probable inactive leucine-rich repeat receptor-like protein kinase at1g66830	RLCK-XII_XIII	Non-expanded
Qrob_P0597820.2	n.s.	2.37286	n.s.	n.s.	cysteine-rich receptor-like protein kinase 10	SD1	Non-expanded
Qrob_P0427780.2	n.s.	n.s.	3.10421	n.s.	g-type lectin s-receptor-like serine threonine-protein kinase at1g11410	SD1	Non-expanded
Qrob_P0731400.2	n.s.	3.29203	n.s.	2.87182	g-type lectin s-receptor-like serine threonine-protein kinase at5g24080	SD-2b	Non-expanded
Qrob_P0241710.2	n.s.	n.s.	n.s.	3.87592	receptor-like protein kinase feronia	UNC	Non-expanded
Qrob_P0646400.2	4.6952	3.62426	n.s.	n.s.	wall-associated receptor kinase-like 22	WAK	Non-expanded
Qrob_P0590240.2	-1.32149	n.s.	n.s.	n.s.	wall-associated receptor kinase-like 20	WAK	Non-expanded

## Sheet: NB-LRR- Colonized roots
oak accession	P. microcarpus	P. involutus	L. bicolor	S. vermifera	Description	Expansion status
Qrob_P0291040.2	n.s.	n.s.	n.s.	2.67238	tmv resistance protein n-like	Expanded
Qrob_P0190490.2	n.s.	1.80449	3.15886	3.68505	tmv resistance protein n-like	Expanded
Qrob_P0190480.2	n.s.	n.s.	3.36264	4.43406	tmv resistance protein n-like	Expanded
Qrob_P0699910.2	1.75484	1.69905	1.7178	n.s.	tmv resistance protein n-like	Expanded
Qrob_P0093220.2	2.41793	2.04309	n.s.	n.s.	tmv resistance protein n-like	Expanded
Qrob_P0093130.2	2.44525	2.44009	n.s.	n.s.	tmv resistance protein n-like	Expanded
Qrob_P0699920.2	2.59842	n.s.	n.s.	n.s.	probable disease resistance protein at5g66900	Expanded
Qrob_P0047890.2	-2.67046	n.s.	n.s.	n.s.	disease resistance protein rpm1-like	Expanded
Qrob_P0093100.2	2.91137	2.06483	n.s.	n.s.	tmv resistance protein n-like	Expanded
Qrob_P0098880.2	3.18016	n.s.	n.s.	n.s.	tmv resistance protein n-like	Expanded
Qrob_P0099080.2	4.18662	n.s.	n.s.	n.s.	tmv resistance protein n-like	Expanded
Qrob_P0098970.2	4.30135	n.s.	n.s.	n.s.	tmv resistance protein n-like	Expanded
Qrob_P0287470.2	4.91434	3.62634	3.75089	n.s.	tmv resistance protein n-like	Expanded
Qrob_P0312560.2	n.s.	-4.26445	n.s.	n.s.	disease resistance protein rga4	Expanded
Qrob_P0021360.2	n.s.	1.33767	n.s.	n.s.	disease resistance protein	Expanded
Qrob_P0503600.2	n.s.	1.69062	n.s.	n.s.	tmv resistance protein n-like	Expanded
Qrob_P0318580.2	n.s.	1.70193	n.s.	n.s.	tmv resistance protein n-like	Expanded
Qrob_P0318590.2	n.s.	1.72051	n.s.	n.s.	tmv resistance protein n-like	Expanded
Qrob_P0503590.2	n.s.	1.75152	n.s.	n.s.	tmv resistance protein n-like	Expanded
Qrob_P0093360.2	n.s.	2.19753	n.s.	n.s.	tmv resistance protein n-like	Expanded
Qrob_P0093290.2	n.s.	3.11035	2.16267	n.s.	tmv resistance protein n-like	Expanded
Qrob_P0187870.2	n.s.	n.s.	1.08648	n.s.	tmv resistance protein n-like	Expanded
Qrob_P0187690.2	n.s.	n.s.	1.3708	n.s.	tmv resistance protein n-like	Expanded
Qrob_P0056550.2	n.s.	n.s.	1.4126	n.s.	tmv resistance protein n-like	Expanded
Qrob_P0108840.2	n.s.	n.s.	1.47633	n.s.	disease resistance protein rpm1-like	Expanded
Qrob_P0099020.2	n.s.	n.s.	2.5164	n.s.	tmv resistance protein n-like	Expanded
Qrob_P0099030.2	n.s.	n.s.	2.94458	n.s.	tmv resistance protein n-like	Expanded
Qrob_T0514740.2	-1.96958	n.s.	n.s.	n.s.	cc-nbs-lrr resistance	Non-expanded
Qrob_T0093310.2	2.11662	1.7811	n.s.	n.s.	tmv resistance protein n-like	Non-expanded
Qrob_T0144120.2	n.s.	-4.71972	n.s.	n.s.	cc-nbs-lrr resistance	Non-expanded
Qrob_T0187920.2	n.s.	n.s.	1.12788	n.s.	tmv resistance protein n-like	Non-expanded

## Sheet: NB-LRR- Non-colonized roots
oak accession	P. microcarpus	P. involutus	L. bicolor	S. vermifera	Description	Expansion status
Qrob_P0175730.2	n.s.	1.01524	n.s.	n.s.	tmv resistance protein n-like	Expanded
Qrob_P0075820.2	n.s.	1.03322	n.s.	n.s.	tmv resistance protein n-like	Expanded
Qrob_P0688560.2	n.s.	1.03783	n.s.	n.s.	tmv resistance protein n-like	Expanded
Qrob_P0187910.2	n.s.	1.04748	n.s.	1.38314	tmv resistance protein n-like	Expanded
Qrob_P0341710.2	n.s.	1.0866	n.s.	n.s.	tmv resistance protein n-like	Expanded
Qrob_P0377870.2	n.s.	1.10079	n.s.	n.s.	tmv resistance protein n-like	Expanded
Qrob_P0341740.2	n.s.	1.10083	n.s.	n.s.	tmv resistance protein n-like	Expanded
Qrob_P0341760.2	n.s.	1.10837	n.s.	n.s.	tmv resistance protein n-like isoform x1	Expanded
Qrob_P0519170.2	n.s.	1.11696	n.s.	n.s.	probable disease resistance protein at5g66900	Expanded
Qrob_P0614400.2	n.s.	1.13419	n.s.	n.s.	tmv resistance protein n-like	Expanded
Qrob_P0190210.2	n.s.	1.14161	n.s.	n.s.	probable disease resistance protein at5g66900	Expanded
Qrob_P0335240.2	n.s.	1.14865	n.s.	n.s.	tmv resistance protein n-like	Expanded
Qrob_P0278940.2	n.s.	1.14929	n.s.	n.s.	tmv resistance protein n-like	Expanded
Qrob_P0373700.2	n.s.	1.15125	n.s.	n.s.	tmv resistance protein n-like	Expanded
Qrob_P0290840.2	n.s.	1.16026	n.s.	n.s.	lrr and nb-arc domains-containing disease resistance	Expanded
Qrob_P0574900.2	n.s.	1.18865	n.s.	n.s.	tmv resistance protein n-like	Expanded
Qrob_P0331560.2	n.s.	1.18938	n.s.	n.s.	tmv resistance protein n-like	Expanded
Qrob_P0187690.2	n.s.	1.19863	n.s.	1.54314	tmv resistance protein n-like	Expanded
Qrob_P0221330.2	n.s.	1.21962	n.s.	n.s.	tmv resistance protein n-like	Expanded
Qrob_P0016140.2	n.s.	1.23516	n.s.	n.s.	tmv resistance protein n-like	Expanded
Qrob_P0187870.2	n.s.	1.23807	n.s.	1.2786	tmv resistance protein n-like	Expanded
Qrob_P0417170.2	n.s.	1.24565	n.s.	n.s.	tmv resistance protein n-like	Expanded
Qrob_P0317400.2	n.s.	1.25693	n.s.	n.s.	tmv resistance protein n-like	Expanded
Qrob_P0503600.2	n.s.	1.2693	n.s.	n.s.	tmv resistance protein n-like	Expanded
Qrob_P0290880.2	n.s.	1.27342	n.s.	n.s.	lrr and nb-arc domains-containing disease resistance	Expanded
Qrob_P0318580.2	n.s.	1.28915	n.s.	n.s.	tmv resistance protein n-like	Expanded
Qrob_P0291020.2	n.s.	1.30502	n.s.	n.s.	tmv resistance protein n-like	Expanded
Qrob_P0124680.2	n.s.	1.30631	n.s.	n.s.	probable disease resistance protein at5g66900	Expanded
Qrob_P0493770.2	n.s.	1.31121	n.s.	n.s.	tmv resistance protein n-like	Expanded
Qrob_P0181170.2	n.s.	1.32287	n.s.	n.s.	disease resistance protein rpm1-like	Expanded
Qrob_P0373660.2	n.s.	1.34277	n.s.	n.s.	tmv resistance protein n-like	Expanded
Qrob_P0318590.2	n.s.	1.3473	n.s.	n.s.	tmv resistance protein n-like	Expanded
Qrob_P0715920.2	n.s.	1.35554	n.s.	n.s.	leucine-rich repeat containing isoform 1	Expanded
Qrob_P0111570.2	n.s.	1.3568	n.s.	n.s.	tmv resistance protein n-like	Expanded
Qrob_P0087220.2	n.s.	1.35869	n.s.	n.s.	disease resistance protein rga4	Expanded
Qrob_P0051100.2	n.s.	1.37597	n.s.	n.s.	tmv resistance protein n-like	Expanded
Qrob_P0111580.2	n.s.	1.37904	n.s.	n.s.	tmv resistance protein n-like	Expanded
Qrob_P0047890.2	n.s.	1.3883	n.s.	n.s.	disease resistance protein rpm1-like	Expanded
Qrob_P0549030.2	n.s.	1.39247	n.s.	n.s.	tmv resistance protein n-like	Expanded
Qrob_P0373650.2	n.s.	1.40492	n.s.	n.s.	tmv resistance protein n-like	Expanded
Qrob_P0016290.2	n.s.	1.41287	n.s.	n.s.	tmv resistance protein n-like	Expanded
Qrob_P0156990.2	n.s.	1.42867	n.s.	n.s.	tmv resistance protein n-like	Expanded
Qrob_P0223840.2	n.s.	1.45014	n.s.	n.s.	tmv resistance protein n-like	Expanded
Qrob_P0335220.2	n.s.	1.4503	n.s.	n.s.	tmv resistance protein n-like	Expanded
Qrob_P0416940.2	n.s.	1.45615	n.s.	n.s.	tmv resistance protein n-like	Expanded
Qrob_P0480100.2	n.s.	1.46762	n.s.	1.79695	disease resistance protein rpm1-like	Expanded
Qrob_P0373600.2	n.s.	1.48966	n.s.	n.s.	tmv resistance protein n-like	Expanded
Qrob_P0291040.2	n.s.	1.49119	n.s.	3.02733	tmv resistance protein n-like	Expanded
Qrob_P0416950.2	n.s.	1.49122	n.s.	n.s.	tmv resistance protein n-like	Expanded
Qrob_P0373560.2	n.s.	1.50016	n.s.	n.s.	tmv resistance protein n-like	Expanded
Qrob_P0016250.2	n.s.	1.50986	n.s.	n.s.	tmv resistance protein n-like	Expanded
Qrob_P0503590.2	n.s.	1.55408	n.s.	n.s.	tmv resistance protein n-like	Expanded
Qrob_P0373670.2	n.s.	1.56363	n.s.	n.s.	tmv resistance protein n-like	Expanded
Qrob_P0088080.2	n.s.	1.56415	n.s.	n.s.	tmv resistance protein n-like	Expanded
Qrob_P0539290.2	n.s.	1.57336	n.s.	n.s.	probable disease resistance protein at5g66900	Expanded
Qrob_P0133810.2	n.s.	1.57606	n.s.	n.s.	tmv resistance protein n-like	Expanded
Qrob_P0051720.2	n.s.	1.58266	n.s.	n.s.	tmv resistance protein n-like	Expanded
Qrob_P0335330.2	n.s.	1.61126	n.s.	n.s.	tmv resistance protein n-like	Expanded
Qrob_P0417090.2	n.s.	1.61415	n.s.	n.s.	tmv resistance protein n-like	Expanded
Qrob_P0124750.2	n.s.	1.6233	n.s.	n.s.	probable disease resistance protein at5g66900	Expanded
Qrob_P0335170.2	n.s.	1.62357	n.s.	n.s.	tmv resistance protein n-like	Expanded
Qrob_P0093220.2	n.s.	1.62841	n.s.	n.s.	tmv resistance protein n-like	Expanded
Qrob_P0136540.2	n.s.	1.63213	n.s.	n.s.	tmv resistance protein n-like	Expanded
Qrob_P0247760.2	n.s.	1.63237	n.s.	n.s.	tmv resistance protein n-like	Expanded
Qrob_P0157020.2	n.s.	1.63452	n.s.	n.s.	tmv resistance protein n-like	Expanded
Qrob_P0007840.2	n.s.	1.63693	n.s.	n.s.	tmv resistance protein n-like	Expanded
Qrob_P0051580.2	n.s.	1.64389	n.s.	n.s.	tmv resistance protein n-like	Expanded
Qrob_P0124710.2	n.s.	1.65467	n.s.	n.s.	probable disease resistance protein at5g66900	Expanded
Qrob_P0133800.2	n.s.	1.6588	n.s.	n.s.	tmv resistance protein n-like	Expanded
Qrob_P0093100.2	n.s.	1.66291	n.s.	n.s.	tmv resistance protein n-like	Expanded
Qrob_P0452570.2	n.s.	1.68481	n.s.	n.s.	tmv resistance protein n-like	Expanded
Qrob_P0051090.2	n.s.	1.68586	n.s.	n.s.	tmv resistance protein n-like	Expanded
Qrob_P0051320.2	n.s.	1.70185	n.s.	n.s.	tmv resistance protein n-like	Expanded
Qrob_P0212580.2	n.s.	1.7138	n.s.	n.s.	tmv resistance protein n-like	Expanded
Qrob_P0327510.2	n.s.	1.71498	n.s.	n.s.	tmv resistance protein n-like	Expanded
Qrob_P0172540.2	n.s.	1.71709	n.s.	n.s.	probable disease resistance protein at5g66900	Expanded
Qrob_P0225720.2	n.s.	1.7212	n.s.	n.s.	lrr and nb-arc domains-containing disease resistance	Expanded
Qrob_P0335200.2	n.s.	1.72777	n.s.	n.s.	tmv resistance protein n-like	Expanded
Qrob_P0699910.2	n.s.	1.73436	n.s.	1.17065	tmv resistance protein n-like	Expanded
Qrob_P0539260.2	n.s.	1.74914	n.s.	n.s.	probable disease resistance protein at5g66900	Expanded
Qrob_P0335180.2	n.s.	1.7529	n.s.	n.s.	tmv resistance protein n-like	Expanded
Qrob_P0498620.2	n.s.	1.75559	n.s.	n.s.	tmv resistance protein n-like	Expanded
Qrob_P0133750.2	n.s.	1.75617	n.s.	n.s.	tmv resistance protein n-like	Expanded
Qrob_P0662850.2	n.s.	1.76182	n.s.	n.s.	tmv resistance protein n-like	Expanded
Qrob_P0051180.2	n.s.	1.76391	n.s.	n.s.	tmv resistance protein n-like	Expanded
Qrob_P0373710.2	n.s.	1.78201	n.s.	n.s.	tmv resistance protein n-like	Expanded
Qrob_P0335300.2	n.s.	1.79174	n.s.	n.s.	tmv resistance protein n-like	Expanded
Qrob_P0498640.2	n.s.	1.80104	n.s.	n.s.	tmv resistance protein n-like	Expanded
Qrob_P0190490.2	n.s.	1.80459	n.s.	2.96397	tmv resistance protein n-like	Expanded
Qrob_P0498670.2	n.s.	1.80838	n.s.	n.s.	tmv resistance protein n-like	Expanded
Qrob_P0685920.2	n.s.	1.81148	n.s.	n.s.	nbs-lrr resistance	Expanded
Qrob_P0335270.2	n.s.	1.81649	n.s.	n.s.	tmv resistance protein n-like	Expanded
Qrob_P0051520.2	n.s.	1.82487	n.s.	n.s.	tmv resistance protein n-like isoform x2	Expanded
Qrob_P0051500.2	n.s.	1.84066	n.s.	n.s.	tmv resistance protein n-like	Expanded
Qrob_P0136480.2	n.s.	1.85078	n.s.	n.s.	tmv resistance protein n-like	Expanded
Qrob_P0640560.2	n.s.	1.86249	n.s.	n.s.	tmv resistance protein n-like	Expanded
Qrob_P0285160.2	n.s.	1.86973	n.s.	n.s.	disease resistance protein rga4 isoform x1	Expanded
Qrob_P0498500.2	n.s.	1.89991	n.s.	n.s.	tmv resistance protein n-like	Expanded
Qrob_P0157680.2	n.s.	1.91623	n.s.	2.004	tmv resistance protein n-like	Expanded
Qrob_P0212590.2	n.s.	1.92637	n.s.	n.s.	tmv resistance protein n-like	Expanded
Qrob_P0285140.2	n.s.	1.92648	n.s.	n.s.	cc-nbs-lrr resistance	Expanded
Qrob_P0051640.2	n.s.	1.97088	n.s.	n.s.	tmv resistance protein n-like	Expanded
Qrob_P0380710.2	n.s.	1.98804	n.s.	n.s.	tmv resistance protein n-like	Expanded
Qrob_P0440460.2	n.s.	1.98828	n.s.	n.s.	tmv resistance protein n-like	Expanded
Qrob_P0417130.2	n.s.	2.0051	n.s.	n.s.	tmv resistance protein n-like	Expanded
Qrob_P0534870.2	n.s.	2.07386	n.s.	n.s.	tmv resistance protein n-like	Expanded
Qrob_P0549010.2	n.s.	2.08474	n.s.	n.s.	tmv resistance protein n-like	Expanded
Qrob_P0040440.2	n.s.	2.08839	n.s.	n.s.	tmv resistance protein n-like	Expanded
Qrob_P0335310.2	n.s.	2.09839	n.s.	n.s.	tmv resistance protein n-like	Expanded
Qrob_P0051220.2	n.s.	2.10598	n.s.	n.s.	tmv resistance protein n-like	Expanded
Qrob_P0051540.2	n.s.	2.12932	n.s.	n.s.	tmv resistance protein n-like	Expanded
Qrob_P0640520.2	n.s.	2.29507	n.s.	n.s.	tmv resistance protein n-like	Expanded
Qrob_P0568910.2	n.s.	2.3068	n.s.	n.s.	disease resistance rpp13-like protein 1	Expanded
Qrob_P0335190.2	n.s.	2.33082	n.s.	n.s.	tmv resistance protein n-like	Expanded
Qrob_P0047900.2	n.s.	2.3412	n.s.	n.s.	disease resistance protein rpm1-like	Expanded
Qrob_P0192710.2	n.s.	2.34466	n.s.	n.s.	probable disease resistance protein at5g66900	Expanded
Qrob_P0093290.2	2.43271	2.37144	n.s.	n.s.	tmv resistance protein n-like	Expanded
Qrob_P0254310.2	n.s.	2.38393	n.s.	n.s.	tmv resistance protein n-like	Expanded
Qrob_P0051270.2	n.s.	2.53251	n.s.	n.s.	tmv resistance protein n-like	Expanded
Qrob_P0380650.2	n.s.	2.54056	n.s.	n.s.	tmv resistance protein n-like	Expanded
Qrob_P0480670.2	n.s.	2.54282	n.s.	1.92021	leucine-rich repeat containing isoform 1	Expanded
Qrob_P0613830.2	n.s.	2.5662	n.s.	n.s.	probable disease resistance protein at5g66900	Expanded
Qrob_P0172250.2	n.s.	2.57772	n.s.	n.s.	probable disease resistance protein at5g66900	Expanded
Qrob_P0638690.2	n.s.	2.74758	n.s.	n.s.	tmv resistance protein n-like	Expanded
Qrob_P0285130.2	n.s.	2.87745	n.s.	n.s.	disease resistance protein rga4	Expanded
Qrob_P0317380.2	n.s.	2.89894	n.s.	n.s.	tmv resistance protein n-like	Expanded
Qrob_P0172200.2	n.s.	3.03341	n.s.	n.s.	probable disease resistance protein at5g66900	Expanded
Qrob_P0087160.2	n.s.	3.44224	n.s.	n.s.	disease resistance protein rga4	Expanded
Qrob_P0007780.2	n.s.	7.26033	n.s.	n.s.	tmv resistance protein n-like	Expanded
Qrob_P0099020.2	n.s.	n.s.	n.s.	-4.9405	tmv resistance protein n-like	Expanded
Qrob_P0093240.2	n.s.	n.s.	n.s.	-2.18132	tmv resistance protein n-like	Expanded
Qrob_P0136520.2	n.s.	n.s.	n.s.	-2.00863	tmv resistance protein n-like	Expanded
Qrob_P0108840.2	n.s.	n.s.	n.s.	-1.65343	disease resistance protein rpm1-like	Expanded
Qrob_P0208520.2	n.s.	n.s.	n.s.	-1.1132	disease resistance gene nbs-lrr family protein	Expanded
Qrob_P0015810.2	n.s.	n.s.	n.s.	-1.09206	tmv resistance protein n-like	Expanded
Qrob_P0208500.2	n.s.	n.s.	n.s.	-1.02962	disease resistance gene nbs-lrr family protein	Expanded
Qrob_P0157540.2	n.s.	n.s.	n.s.	1.28005	disease resistance protein rpm1-like	Expanded
Qrob_P0157460.2	n.s.	n.s.	n.s.	1.34775	disease resistance protein rpm1-like	Expanded
Qrob_P0567400.2	n.s.	n.s.	n.s.	1.82017	tmv resistance protein n-like	Expanded
Qrob_P0711190.2	n.s.	n.s.	n.s.	2.08046	tmv resistance protein n-like	Expanded
Qrob_P0063920.2	n.s.	n.s.	n.s.	2.24119	tmv resistance protein n-like	Expanded
Qrob_P0218950.2	n.s.	n.s.	n.s.	2.44432	disease resistance protein at3g14460	Expanded
Qrob_P0190480.2	n.s.	n.s.	n.s.	3.24866	tmv resistance protein n-like	Expanded
Qrob_P0699920.2	n.s.	n.s.	n.s.	3.33467	probable disease resistance protein at5g66900	Expanded
Qrob_P0098880.2	n.s.	n.s.	n.s.	3.49923	tmv resistance protein n-like	Expanded
Qrob_P0287470.2	3.65608	n.s.	n.s.	3.5731	tmv resistance protein n-like	Expanded
Qrob_P0098970.2	n.s.	n.s.	n.s.	4.18698	tmv resistance protein n-like	Expanded
Qrob_P0234240.2	n.s.	n.s.	n.s.	4.24606	disease resistance rpp13-like protein 1	Expanded
Qrob_P0098920.2	n.s.	n.s.	n.s.	4.34924	tmv resistance protein n-like	Expanded
Qrob_P0099080.2	n.s.	n.s.	n.s.	4.47518	tmv resistance protein n-like	Expanded
Qrob_P0098890.2	n.s.	n.s.	n.s.	6.52576	tmv resistance protein n-like	Expanded
Qrob_P0312560.2	-4.95448	n.s.	n.s.	n.s.	disease resistance protein rga4	Expanded
Qrob_T0144120.2	n.s.	n.s.	n.s.	-2.54887	cc-nbs-lrr resistance	Non-expanded
Qrob_T0187920.2	n.s.	1.44601	n.s.	1.27581	tmv resistance protein n-like	Non-expanded
Qrob_T0187890.2	n.s.	1.81262	n.s.	1.44816	tmv resistance protein n-like	Non-expanded
Qrob_T0187680.2	n.s.	1.41641	n.s.	n.s.	tmv resistance protein n-like	Non-expanded
Qrob_T0514740.2	n.s.	1.47835	n.s.	n.s.	cc-nbs-lrr resistance	Non-expanded
Qrob_T0212550.2	n.s.	1.52877	n.s.	n.s.	tmv resistance protein n-like	Non-expanded
Qrob_T0093310.2	n.s.	1.53756	n.s.	n.s.	tmv resistance protein n-like	Non-expanded
Qrob_T0518310.2	n.s.	1.5949	n.s.	n.s.	tmv resistance protein n-like	Non-expanded
Qrob_T0628670.2	n.s.	1.76475	n.s.	n.s.	tmv resistance protein n-like	Non-expanded
Qrob_T0296180.2	n.s.	1.98867	n.s.	n.s.	disease resistance rpp13-like protein 4	Non-expanded

## Sheet: NB-LRR- Leaves
oak accession	P. microcarpus	P. involutus	L. bicolor	S. vermifera	Description	Expansion status
Qrob_P0249640.2	n.s.	n.s.	n.s.	1.29088	tmv resistance protein n-like	Expanded
Qrob_P0249530.2	n.s.	n.s.	n.s.	1.32565	tmv resistance protein n-like	Expanded
Qrob_P0249590.2	n.s.	n.s.	n.s.	1.3523	tmv resistance protein n-like	Expanded
Qrob_P0007840.2	n.s.	n.s.	n.s.	-2.13422	tmv resistance protein n-like	Expanded
Qrob_P0480100.2	-2.26	n.s.	n.s.	2.3233	disease resistance protein rpm1-like	Expanded
Qrob_P0048130.2	n.s.	n.s.	n.s.	2.37932	disease resistance protein rpm1-like	Expanded
Qrob_P0263710.2	n.s.	n.s.	n.s.	-3.19643	tmv resistance protein n-like	Expanded
Qrob_P0136500.2	-4.3193	n.s.	n.s.	n.s.	tmv resistance protein n-like	Expanded
Qrob_P0136540.2	-1.69687	n.s.	n.s.	n.s.	tmv resistance protein n-like	Expanded
Qrob_P0069310.2	-1.53127	n.s.	n.s.	n.s.	cc-nbs-lrr resistance isoform 1	Expanded
Qrob_P0136590.2	-1.36721	n.s.	n.s.	n.s.	tmv resistance protein n-like	Expanded
Qrob_P0137790.2	-1.33768	n.s.	n.s.	n.s.	disease resistance protein rpm1-like	Expanded
Qrob_P0133770.2	-1.10941	n.s.	n.s.	n.s.	tmv resistance protein n-like	Expanded
Qrob_P0718360.2	-1.06565	n.s.	n.s.	n.s.	probable disease resistance protein at5g66900	Expanded
Qrob_P0302030.2	-1.00933	n.s.	n.s.	n.s.	disease resistance protein rga2-like	Expanded
Qrob_P0139320.2	n.s.	-2.93054	n.s.	n.s.	disease resistance protein rga4	Expanded
Qrob_P0098970.2	n.s.	3.52544	n.s.	n.s.	tmv resistance protein n-like	Expanded
Qrob_P0098880.2	n.s.	3.68325	n.s.	n.s.	tmv resistance protein n-like	Expanded
Qrob_P0098920.2	n.s.	3.9382	n.s.	n.s.	tmv resistance protein n-like	Expanded
Qrob_P0099020.2	n.s.	4.12239	n.s.	n.s.	tmv resistance protein n-like	Expanded
Qrob_P0098890.2	n.s.	4.41178	n.s.	n.s.	tmv resistance protein n-like	Expanded
Qrob_T0403170.2	4.413483955	n.s.	n.s.	n.s.	disease resistance protein rga3	Non-expanded
