# Supplementary material for: Oak displays common local but specific distant gene regulation responses to different mycorrhizal fungi
Source: BMC Genomics. 2020 Jun 12;21:399. doi: 10.1186/s12864-020-06806-5 (PMC7291512; doi:10.1186/s12864-020-06806-5)
Supplement: Supplementary file 11 — Additional file 11:Table S7. Differentially expressed genes in leaves. [file 12864_2020_6806_MOESM11_ESM.xlsx]

## Sheet: Sheet1
	Log2 fold change
	(inoculated roots vs. control roots)
Gene ID	P. microcarpus	P. involutus	L. bicolor	S. vermifera	Putative function
Qrob_P0458370.2	-10.7099	NA	NA	NA	protein trichome birefringence-like 43
Qrob_P0173260.2	-10.0125	NA	-6.79511	NA	basic chitinase
Qrob_P0458380.2	-8.47892	NA	NA	NA	protein trichome birefringence-like 43
Qrob_P0644480.2	-7.97956	NA	NA	NA	o-fucosyltransferase family protein
Qrob_P0348560.2	-7.67477	NA	NA	NA	lactosylceramide 4-alpha-galactosyltransferase-like
Qrob_P0458360.2	-7.64201	NA	NA	NA	protein trichome birefringence-like 43
Qrob_P0348550.2	-6.73123	NA	NA	NA	lactosylceramide 4-alpha-galactosyltransferase-like
Qrob_P0464810.2	-6.67711	NA	NA	-4.08262	c-repeat dehydration-responsive element-binding factor 4
Qrob_P0253800.2	-6.38719	-6.44649	NA	NA	probable leucine-rich repeat receptor-like serine threonine-protein kinase at3g14840
Qrob_P0026430.2	-6.27338	NA	NA	NA	glutathione s-transferase-like
Qrob_P0464800.2	-5.73784	NA	-4.77204	NA	c-repeat dehydration-responsive element-binding factor 4
Qrob_P0417330.2	-5.48878	NA	-6.72391	-4.6651	vacuolar amino acid transporter 1-like
Qrob_P0401680.2	-5.46597	NA	NA	NA	zinc transporter 1-like
Qrob_P0333770.2	-5.12839	-4.68008	NA	NA	2-alkenal reductase (nadp(+)-dependent)-like
Qrob_P0466090.2	-5.03804	NA	-5.53183	NA	probable receptor-like protein kinase at5g39020
Qrob_P0466030.2	-4.44737	NA	-5.44827	NA	probable receptor-like protein kinase at1g67000
Qrob_P0360230.2	-4.39691	NA	NA	-3.84293	sugar transporter erd6-like 5 isoform x2
Qrob_P0136500.2	-4.3193	NA	NA	NA	tmv resistance protein n-like
Qrob_P0004890.2	-4.1845	NA	-3.64828	NA	chalcone synthase
Qrob_P0045690.2	-4.13101	NA	NA	NA	cytochrome b5
Qrob_P0437600.2	-3.82367	NA	-3.31435	NA	myb-related protein 308-like
Qrob_P0437590.2	-3.76149	NA	-3.31981	NA	myb-related protein 308-like
Qrob_P0522690.2	-3.7475	NA	NA	NA	chalcone synthase
Qrob_P0756070.2	-3.72214	NA	NA	NA	snf1-related protein kinase regulatory subunit gamma-1-like
Qrob_P0119180.2	-3.70811	NA	NA	NA	anthocyanidin reductase
Qrob_P0052920.2	-3.69583	NA	NA	1.89072	5 -adenylylsulfate reductase chloroplastic-like
Qrob_P0730740.2	-3.65824	NA	NA	NA	cinnamoyl- reductase 2-like isoform x2
Qrob_P0309980.2	-3.64604	NA	NA	NA	duf581 family protein
Qrob_P0125380.2	-3.63487	NA	-4.52107	NA	salicylate carboxymethyltransferase-like
Qrob_P0381910.2	-3.63472	NA	-5.19886	NA	salicylate carboxymethyltransferase-like
Qrob_P0421920.2	-3.60649	NA	-4.36234	NA	wat1-related protein at5g64700-like
Qrob_P0098390.2	-3.59827	NA	NA	NA	dihydrofolate reductase-like
Qrob_P0186140.2	-3.49198	NA	NA	NA	beta-galactosidase 16-like
Qrob_P0407070.2	-3.45766	-1.18425	-3.71404	-4.1047	metacaspase-1
Qrob_P0622810.2	-3.33739	NA	NA	NA	o-fucosyltransferase family
Qrob_P0466020.2	-3.33117	NA	-4.50144	NA	probable receptor-like protein kinase at1g67000
Qrob_P0166530.2	-3.32019	NA	-3.1174	-2.2802	udp-glycosyltransferase 83a1
Qrob_P0211560.2	-3.31925	NA	NA	NA	chalcone isomerase
Qrob_P0318200.2	-3.27682	NA	NA	NA	cytochrome p450 82a3-like
Qrob_P0466010.2	-3.23042	NA	-4.3418	NA	probable receptor-like protein kinase at5g39020
Qrob_P0104740.2	-3.19149	NA	NA	-3.69678	(-)-germacrene d synthase
Qrob_P0417970.2	-3.1835	NA	NA	NA	annexin d2-like
Qrob_P0446480.2	-3.15385	NA	NA	1.65951	bifunctional epoxide hydrolase 2-like
Qrob_P0484620.2	-3.13902	NA	NA	-2.65347	chitinase-like protein 2
Qrob_P0104820.2	-3.116	NA	NA	-3.56756	(-)-germacrene d synthase
Qrob_P0599020.2	-3.1143	NA	NA	NA	dihydroflavonol 4-reductase
Qrob_P0318160.2	-3.08589	NA	NA	NA	cytochrome p450 82a3-like
Qrob_P0689750.2	-3.08024	NA	-3.00764	-10.368	mannose-binding lectin superfamily isoform 1
Qrob_P0486370.2	-3.07986	NA	NA	2.23238	dehydration-responsive element-binding protein 3
Qrob_P0589160.2	-3.06736	NA	-3.30746	NA	granule-bound starch synthase chloroplastic amyloplastic-like
Qrob_P0666770.2	-3.00537	NA	NA	NA	thaumatin-like protein 1
Qrob_P0446530.2	-2.98924	NA	NA	NA	epoxide hydrolase 2
Qrob_P0200790.2	-2.98152	NA	NA	NA	flavanone 3-hydroxylase
Qrob_P0004940.2	-2.95632	NA	NA	1.94574	protein sulfur deficiency-induced 2-like
Qrob_P0586480.2	-2.92619	NA	NA	NA	thaumatin-like protein 1
Qrob_P0418750.2	-2.91559	NA	NA	NA	purine permease 3-like
Qrob_P0193570.2	-2.90245	NA	NA	NA	nac domain-containing protein 21 22
Qrob_P0446490.2	-2.82464	NA	NA	NA	epoxide hydrolase 2
Qrob_P0361180.2	-2.80247	NA	NA	NA	transcription factor myb108-like
Qrob_P0446510.2	-2.79845	NA	NA	NA	alpha beta-hydrolases superfamily protein isoform 1
Qrob_P0418760.2	-2.77312	NA	-4.01278	NA	purine permease 3-like
Qrob_P0101950.2	-2.72624	NA	NA	NA	phenylalanine ammonia-lyase
Qrob_P0598930.2	-2.70726	NA	-2.44331	NA	abscisic acid 8 -hydroxylase 4
Qrob_P0046220.2	-2.70536	-2.25774	NA	NA	wat1-related protein at2g37460-like
Qrob_P0099230.2	-2.68776	NA	NA	NA	xyloglucan endotransglucosylase hydrolase
Qrob_P0421880.2	-2.67534	NA	-3.4315	NA	wat1-related protein at5g64700-like
Qrob_P0599010.2	-2.66713	NA	-2.66679	NA	dihydroflavonol 4-reductase
Qrob_P0357310.2	-2.61912	NA	NA	NA	abc transporter g family member 35-like
Qrob_P0759390.2	-2.59929	NA	NA	2.15935	glucan endo- -beta-glucosidase 11-like
Qrob_P0412360.2	-2.5884	NA	-3.24042	-1.81495	serine threonine
Qrob_P0283650.2	-2.58334	NA	NA	NA	basic-leucine zipper transcription factor family
Qrob_P0124300.2	-2.55399	NA	NA	NA	4-coumarate-- ligase 2
Qrob_P0403490.2	-2.53728	NA	NA	NA	cytochrome p450 82a3-like
Qrob_P0357350.2	-2.5245	NA	NA	NA	NA
Qrob_P0129780.2	-2.46545	NA	-3.40767	NA	cytochrome p450
Qrob_P0356620.2	-2.44966	NA	NA	NA	probable acyl-activating enzyme peroxisomal
Qrob_P0124290.2	-2.42038	NA	NA	NA	4-coumarate-- ligase 2
Qrob_P0342490.2	-2.40651	NA	NA	NA	7-deoxyloganetin glucosyltransferase-like
Qrob_P0598940.2	-2.39893	NA	-2.47325	NA	abscisic acid 8 -hydroxylase 4
Qrob_P0166780.2	-2.3911	NA	NA	NA	flavonoid 3 -monooxygenase
Qrob_P0484700.2	-2.3766	NA	NA	-2.24239	chitinase-like protein 2
Qrob_P0166760.2	-2.36852	NA	NA	NA	flavonoid 3 -monooxygenase
Qrob_P0107200.2	-2.36718	NA	NA	NA	ring fyve phd zinc finger-containing
Qrob_P0247820.2	-2.33909	NA	NA	-8.29934	vacuolar iron transporter 1-like
Qrob_P0166750.2	-2.33006	NA	NA	NA	flavonoid 3 hydroxylase
Qrob_P0166740.2	-2.32747	NA	NA	NA	flavonoid 3 -hydroxylase
Qrob_P0052280.2	-2.32709	NA	NA	2.15974	protein exordium-like
Qrob_P0756080.2	-2.32071	NA	-2.94999	NA	glucose-1-phosphate adenylyltransferase large subunit 1-like
Qrob_P0275420.2	-2.30732	NA	NA	NA	carboxylesterase 1-like
Qrob_P0403320.2	-2.30195	NA	NA	NA	cytochrome p450 82a3-like
Qrob_P0205230.2	-2.29624	NA	-2.6628	NA	btb poz domain-containing protein at2g30600
Qrob_P0591930.2	-2.29438	1.8915	NA	-2.76357	receptor-like protein 12
Qrob_P0607620.2	-2.28375	NA	NA	-2.91962	receptor-like protein 12
Qrob_P0480100.2	-2.26	NA	NA	2.3233	disease resistance protein rpm1-like
Qrob_P0594080.2	-2.25963	NA	NA	NA	response to low sulfur
Qrob_P0364010.2	-2.22423	NA	NA	1.58189	3-epi-6-deoxocathasterone 23-monooxygenase
Qrob_P0245400.2	-2.21912	-1.55104	-2.28231	NA	f-box kelch-repeat protein at1g67480
Qrob_P0667540.2	-2.20686	NA	NA	NA	leucoanthocyanidin reductase-like
Qrob_P0126560.2	-2.20599	NA	NA	NA	transcription factor scream2-like isoform x1
Qrob_P0418790.2	-2.19661	NA	NA	NA	purine permease 3-like
Qrob_P0318030.2	-2.16315	NA	NA	NA	cytochrome p450 cyp82d47-like
Qrob_P0004180.2	-2.15326	NA	3.99055	-2.60224	laccase-12-like
Qrob_P0189960.2	-2.15173	NA	NA	NA	auxin-binding protein abp19a
Qrob_P0464240.2	-2.14182	NA	NA	-3.42539	vacuolar cation proton exchanger 3
Qrob_P0527790.2	-2.13783	NA	NA	NA	isoflavone reductase-like protein
Qrob_P0464250.2	-2.13454	NA	NA	-3.42556	vacuolar cation proton exchanger 3
Qrob_P0457320.2	-2.12762	NA	NA	NA	NA
Qrob_P0245410.2	-2.11302	NA	-2.20153	NA	f-box kelch-repeat protein at1g67480
Qrob_P0357340.2	-2.10274	NA	NA	NA	abc transporter g family member 29-like
Qrob_P0176220.2	-2.09659	NA	NA	NA	mate efflux family protein alf5-like
Qrob_P0367400.2	-2.08979	NA	-2.24401	NA	cytochrome p450 82a3-like
Qrob_P0296280.2	-2.07411	NA	NA	NA	dehydrin 3
Qrob_P0591740.2	-2.06332	1.90709	NA	-2.79189	receptor-like protein 12
Qrob_P0652400.2	-2.0535	NA	NA	NA	probable e3 ubiquitin-protein ligase bah1-like 1
Qrob_P0286850.2	-2.02406	NA	-2.42638	-2.46087	receptor like protein
Qrob_P0189930.2	-1.9916	NA	NA	NA	auxin-binding protein abp19a
Qrob_P0713280.2	-1.973	NA	-1.93397	NA	probable wrky transcription factor 40 isoform x2
Qrob_P0151660.2	-1.95525	NA	NA	NA	pectinesterase pectinesterase inhibitor 24
Qrob_P0114260.2	-1.95377	NA	NA	NA	protein exordium-like 2
Qrob_P0116150.2	-1.94212	NA	NA	2.91997	flavonol synthase flavanone 3-hydroxylase-like
Qrob_P0482630.2	-1.93928	NA	NA	NA	probable inorganic phosphate transporter 1-9
Qrob_P0735920.2	-1.93749	-2.31988	NA	-3.19679	vacuolar iron transporter homolog 2-like
Qrob_P0202320.2	-1.92315	NA	-2.7563	NA	nac transcription factor 29
Qrob_P0640850.2	-1.8965	NA	NA	NA	udp-glycosyltransferase 73d1
Qrob_P0591750.2	-1.89468	1.85134	NA	-2.41997	receptor-like protein 12
Qrob_P0178290.2	-1.89345	-1.69609	NA	-5.65123	cytochrome p450 78a9-like
Qrob_P0747150.2	-1.8846	NA	NA	NA	NA
Qrob_P0176250.2	-1.8816	NA	-2.83023	NA	mate efflux family protein alf5-like
Qrob_P0123810.2	-1.88122	NA	NA	NA	inositol-tetrakisphosphate 1-kinase 1-like
Qrob_P0746490.2	-1.87833	NA	NA	NA	(-)-germacrene d synthase-like
Qrob_P0088650.2	-1.87799	NA	-2.50386	NA	heat stress transcription factor a-3
Qrob_P0175540.2	-1.87405	NA	NA	NA	subtilisin-like protease
Qrob_P0111030.2	-1.86462	NA	NA	-1.57188	serine carboxypeptidase-like 51
Qrob_P0657550.2	-1.8499	NA	-3.42577	NA	bidirectional sugar transporter sweet12-like
Qrob_P0081110.2	-1.82985	NA	NA	NA	a-kinase anchor protein isoform 2
Qrob_P0640590.2	-1.81678	NA	NA	NA	phosphopantetheine adenylyltransferase
Qrob_P0296230.2	-1.81612	NA	NA	NA	ocs element-binding factor 1-like
Qrob_P0203780.2	-1.80133	NA	NA	NA	transcription factor myb44-like
Qrob_P0638250.2	-1.79924	NA	NA	NA	transcription factor bhlh87
Qrob_P0116130.2	-1.79759	NA	NA	2.61336	flavonol synthase flavanone 3-hydroxylase-like
Qrob_P0512860.2	-1.79682	NA	NA	NA	receptor-like protein kinase at1g72540
Qrob_P0397580.2	-1.79139	NA	-3.21542	NA	NA
Qrob_P0275190.2	-1.78644	NA	-2.88859	NA	11-beta-hydroxysteroid dehydrogenase 1b-like
Qrob_P0083750.2	-1.78187	NA	NA	2.09133	flavonol synthase flavanone 3-hydroxylase-like
Qrob_P0434070.2	-1.7765	NA	NA	NA	subtilisin-like protease c1
Qrob_P0600940.2	-1.77502	NA	NA	NA	cationic peroxidase 1-like
Qrob_P0342530.2	-1.77031	NA	NA	NA	7-deoxyloganetin glucosyltransferase-like
Qrob_P0002100.2	-1.75848	NA	NA	NA	senescence-associated family protein
Qrob_P0704260.2	-1.7522	NA	NA	-3.24891	probable calcium-binding protein cml41
Qrob_P0600960.2	-1.72507	NA	NA	NA	cationic peroxidase 1-like
Qrob_P0016610.2	-1.72492	NA	-2.09813	NA	cysteine synthase-like
Qrob_P0527780.2	-1.70352	NA	NA	NA	isoflavone reductase-like protein
Qrob_P0136540.2	-1.69687	NA	NA	NA	tmv resistance protein n-like
Qrob_P0574150.2	-1.6704	NA	-2.28673	NA	udp-glycosyltransferase 74e2-like
Qrob_P0611760.2	-1.66116	NA	NA	NA	ap2 erf and b3 domain-containing transcription factor rav1-like
Qrob_P0152580.2	-1.64944	NA	NA	NA	transporter arsb
Qrob_P0564690.2	-1.6441	NA	NA	-1.79449	molybdate transporter 1-like
Qrob_P0412860.2	-1.64198	NA	-1.9424	NA	two-component response regulator-like prr37 isoform x1
Qrob_P0011870.2	-1.63703	NA	NA	NA	sigma factor binding protein chloroplastic-like
Qrob_P0466000.2	-1.61578	NA	-2.62652	NA	glycerophosphodiester phosphodiesterase protein kinase domain-containing gdpdl2-like
Qrob_P0434350.2	-1.59298	NA	NA	NA	enth vhs family isoform 1
Qrob_P0051000.2	-1.57871	NA	NA	NA	probable carboxylesterase 18
Qrob_P0488560.2	-1.56858	NA	NA	NA	u-box domain-containing protein 33-like
Qrob_P0542750.2	-1.54974	NA	NA	NA	fk506-binding protein 4-like
Qrob_P0248930.2	-1.54872	NA	NA	NA	receptor-like protein 12
Qrob_P0182740.2	-1.54611	NA	-1.80852	NA	protein nrt1 ptr family -like
Qrob_P0184080.2	-1.5345	NA	NA	NA	aspartic proteinase pcs1-like
Qrob_P0069310.2	-1.53127	NA	NA	NA	cc-nbs-lrr resistance isoform 1
Qrob_P0030990.2	-1.51726	NA	NA	NA	deoxynucleoside triphosphate triphosphohydrolase samhd1 homolog
Qrob_P0727820.2	-1.51129	NA	NA	NA	pollen-specific protein sf21-like
Qrob_P0344180.2	-1.50817	NA	NA	NA	o-fucosyltransferase family protein isoform 2
Qrob_P0467980.2	-1.48445	NA	NA	NA	serine carboxypeptidase ii-3-like
Qrob_P0482520.2	-1.48395	NA	NA	NA	eg45-like domain containing protein
Qrob_P0073310.2	-1.4782	NA	NA	NA	probable purine permease 10
Qrob_P0743110.2	-1.47811	NA	NA	NA	calcium-binding protein kic
Qrob_P0580580.2	-1.47511	NA	NA	NA	non-specific phospholipase c2
Qrob_P0374690.2	-1.47366	NA	-1.64933	NA	cellulose synthase-like protein g3
Qrob_P0582800.2	-1.46592	NA	NA	NA	protein trichome birefringence-like 10
Qrob_P0488570.2	-1.46591	NA	NA	NA	u-box domain-containing protein 33
Qrob_P0278970.2	-1.46243	NA	NA	1.28142	homocysteine s-methyltransferase 3
Qrob_P0023270.2	-1.45832	NA	NA	NA	sigma factor binding protein chloroplastic-like
Qrob_P0139430.2	-1.45823	NA	NA	NA	rna rnp complex-1-interacting
Qrob_P0070310.2	-1.44919	NA	NA	NA	germin-like protein subfamily t member 2
Qrob_P0600890.2	-1.4436	NA	NA	NA	protein transparent testa 12-like
Qrob_P0138980.2	-1.43976	NA	NA	NA	f-box kelch-repeat protein at5g26960
Qrob_P0112250.2	-1.42832	-2.19829	NA	NA	probable carotenoid cleavage dioxygenase chloroplastic
Qrob_P0496900.2	-1.42559	NA	NA	NA	upf0481 protein at3g02645
Qrob_P0059750.2	-1.41364	NA	NA	NA	transcription factor myb44-like
Qrob_P0367340.2	-1.40763	NA	NA	NA	upf0481 protein at3g02645
Qrob_P0689790.2	-1.40463	NA	-2.07299	NA	pentatricopeptide repeat-containing
Qrob_P0314610.2	-1.39724	NA	NA	-2.394	cyclic nucleotide-gated ion channel 1-like
Qrob_P0120870.2	-1.39224	NA	-1.64002	NA	cellulose synthase-like protein g3
Qrob_P0490330.2	-1.38948	NA	NA	NA	cytochrome p450 71b34-like
Qrob_P0186960.2	-1.38502	NA	NA	NA	p-loop containing nucleoside triphosphate hydrolases superfamily
Qrob_P0045110.2	-1.3848	NA	NA	-1.95488	receptor-like protein 12
Qrob_P0682540.2	-1.38193	NA	NA	NA	lipid phosphate phosphatase chloroplastic isoform x1
Qrob_P0683430.2	-1.38146	NA	NA	NA	e3 ubiquitin-protein ligase atl6-like
Qrob_P0318020.2	-1.3783	NA	NA	NA	cytochrome p450 cyp82d47-like
Qrob_P0396720.2	-1.37412	NA	NA	NA	mitochondrial uncoupling protein 5-like
Qrob_P0292020.2	-1.37056	NA	NA	NA	arginine decarboxylase
Qrob_P0136590.2	-1.36721	NA	NA	NA	tmv resistance protein n-like
Qrob_P0697140.2	-1.36659	-1.48888	NA	-2.00217	stem-specific protein tsjt1-like
Qrob_P0483750.2	-1.36651	NA	NA	NA	protein nrt1 ptr family
Qrob_P0557610.2	-1.36066	NA	NA	NA	glutamate dehydrogenase 2
Qrob_P0248410.2	-1.35806	NA	NA	NA	scarecrow-like protein 14
Qrob_P0371520.2	-1.35078	NA	-2.16956	NA	two-component response regulator-like aprr9 isoform x1
Qrob_P0137790.2	-1.33768	NA	NA	NA	disease resistance protein rpm1-like
Qrob_P0031550.2	-1.33263	NA	NA	NA	glycine-rich rna-binding protein grp1a
Qrob_P0590240.2	-1.32149	NA	NA	NA	wall-associated receptor kinase-like 20
Qrob_P0107210.2	-1.29451	NA	NA	NA	universal stress protein a-like protein
Qrob_P0324790.2	-1.28587	NA	NA	NA	receptor-like protein kinase feronia
Qrob_P0347770.2	-1.27615	NA	NA	NA	plasma membrane-associated cation-binding protein 1
Qrob_P0116140.2	-1.27583	NA	NA	2.12838	flavonol synthase flavanone 3-hydroxylase-like
Qrob_P0016590.2	-1.27128	NA	NA	1.47986	cysteine synthase
Qrob_P0516120.2	-1.2614	NA	-2.0167	NA	homeobox protein knotted-1-like 13 isoform x2
Qrob_P0422950.2	-1.24894	NA	-1.67064	NA	probable galacturonosyltransferase 6 isoform x2
Qrob_P0383170.2	-1.2416	NA	NA	NA	lectin-domain containing receptor kinase -like
Qrob_P0657540.2	-1.24062	NA	NA	NA	bidirectional sugar transporter sweet12-like
Qrob_P0045520.2	-1.23042	NA	NA	NA	PREDICTED: uncharacterized protein LOC103950761
Qrob_P0477400.2	-1.22433	NA	NA	NA	methylthioribose kinase-like
Qrob_P0674300.2	-1.22249	NA	NA	NA	btb poz domain-containing protein at1g63850-like
Qrob_P0285930.2	-1.21939	NA	NA	-1.41572	hydrogen peroxide induced protein 1
Qrob_P0152910.2	-1.21714	NA	-2.11676	NA	transporter arsb
Qrob_P0655200.2	-1.20589	NA	NA	NA	aspartic proteinase nepenthesin-2-like
Qrob_P0759600.2	-1.20522	NA	NA	NA	glutamate synthase 1
Qrob_P0534630.2	-1.19977	NA	NA	NA	probable calcium-binding protein cml36
Qrob_P0381350.2	-1.19686	NA	NA	NA	uncharacterized membrane protein ymr155w-like
Qrob_P0045740.2	-1.18988	NA	-1.86009	NA	isoflavone 2 -hydroxylase-like
Qrob_P0152880.2	-1.17381	NA	-2.03163	NA	transporter arsb
Qrob_P0111530.2	-1.17292	NA	NA	NA	2-oxoisovalerate dehydrogenase subunit beta mitochondrial
Qrob_P0631170.2	-1.16504	-1.01564	NA	-1.6523	granule-bound starch synthase chloroplastic amyloplastic-like
Qrob_P0307520.2	-1.16032	NA	NA	NA	tetratricopeptide repeat-like superfamily protein
Qrob_P0016690.2	-1.13802	NA	NA	NA	cysteine synthase-like
Qrob_P0735870.2	-1.13054	NA	NA	NA	serine decarboxylase-like
Qrob_P0686540.2	-1.11832	NA	NA	NA	heavy metal-associated isoprenylated plant protein 26-like
Qrob_P0045760.2	-1.1162	NA	-1.72823	NA	isoflavone 2 -hydroxylase-like
Qrob_P0747190.2	-1.1159	-1.80552	NA	NA	chlorophyll a-b binding protein chloroplastic
Qrob_P0705680.2	-1.11408	NA	NA	NA	probable inactive purple acid phosphatase 29
Qrob_P0133770.2	-1.10941	NA	NA	NA	tmv resistance protein n-like
Qrob_P0560850.2	-1.10327	NA	NA	NA	ethylene-responsive transcription factor erf105-like
Qrob_P0307510.2	-1.09473	NA	-2.01176	NA	tetratricopeptide repeat-like superfamily protein
Qrob_P0187470.2	-1.09364	-1.54667	NA	-1.65121	glycerophosphodiester phosphodiesterase gde1-like
Qrob_P0205180.2	-1.09196	NA	NA	NA	-alpha-glucan-branching enzyme chloroplastic amyloplastic-like isoform x1
Qrob_P0387370.2	-1.08848	NA	NA	NA	membrane protein
Qrob_P0636850.2	-1.08384	NA	NA	NA	2-oxoglutarate and fe -dependent oxygenase superfamily protein
Qrob_P0345200.2	-1.08371	NA	NA	NA	g-type lectin s-receptor-like serine threonine-protein kinase at4g27290
Qrob_P0004490.2	-1.07442	NA	NA	-1.7015	cyclic nucleotide-gated ion channel 1-like
Qrob_P0032730.2	-1.0691	-1.08115	NA	-2.0572	wat1-related protein at3g28050-like
Qrob_P0718360.2	-1.06565	NA	NA	NA	probable disease resistance protein at5g66900
Qrob_P0383180.2	-1.0606	NA	NA	NA	lectin-domain containing receptor kinase -like
Qrob_P0736490.2	-1.0587	NA	NA	NA	rna polymerase sigma factor sigc-like
Qrob_P0365010.2	-1.05755	NA	NA	NA	potassium channel akt1-like
Qrob_P0330220.2	-1.05542	NA	NA	NA	cold-regulated 413 inner membrane protein chloroplastic-like
Qrob_P0316470.2	-1.05254	NA	NA	NA	PREDICTED: uncharacterized protein LOC103338767
Qrob_P0438250.2	-1.04276	NA	NA	NA	5 -adenylylsulfate reductase chloroplastic-like
Qrob_P0238390.2	-1.03176	NA	NA	-2.24168	ganglioside-induced differentiation-associated protein 2
Qrob_P0404740.2	-1.03062	NA	NA	NA	hypothetical protein PRUPE_ppa005435mg
Qrob_P0342320.2	-1.02652	NA	NA	NA	homeodomain-like superfamily isoform 1
Qrob_P0660870.2	-1.02384	NA	NA	NA	7-deoxyloganetin glucosyltransferase-like
Qrob_P0289900.2	-1.01444	NA	NA	NA	alcohol dehydrogenase 1
Qrob_P0302030.2	-1.00933	NA	NA	NA	disease resistance protein rga2-like
Qrob_P0369770.2	-1.00719	NA	NA	NA	cytochrome p450 cyp94a1 family protein
Qrob_P0023180.2	-1.00667	NA	NA	NA	subtilisin-like protease
Qrob_P0329020.2	-1.00564	NA	NA	NA	heavy-metal-associated domain-containing family protein
Qrob_P0447940.2	-1.00037	NA	NA	1.10055	zinc transporter 11-like
Qrob_P0090900.2	1.00512	NA	NA	NA	PREDICTED: uncharacterized protein LOC103341732 isoform X1
Qrob_P0434240.2	1.00554	NA	NA	NA	radical sam superfamily protein
Qrob_P0740620.2	1.00813	NA	NA	NA	chlororespiratory reduction 6
Qrob_P0008010.2	1.00972	NA	NA	NA	chaperone protein dnaj
Qrob_P0315960.2	1.01731	NA	NA	NA	protein curvature thylakoid chloroplastic-like
Qrob_P0517380.2	1.02928	NA	NA	NA	30s ribosomal protein 3- chloroplastic-like
Qrob_P0412460.2	1.03504	NA	NA	NA	photosynthetic ndh subunit of subcomplex b chloroplastic
Qrob_P0585220.2	1.0454	NA	NA	NA	ribonuclease chloroplastic
Qrob_P0657040.2	1.05351	NA	NA	NA	embryogenesis-associated protein
Qrob_P0648180.2	1.05717	NA	NA	NA	protein disulfide-isomerase lqy1-like
Qrob_P0404160.2	1.06141	NA	NA	NA	60s acidic ribosomal protein p1-like
Qrob_P0482710.2	1.06537	NA	NA	NA	peptidyl-prolyl cis-trans isomerase chloroplastic
Qrob_P0516130.2	1.07341	NA	NA	NA	peptidyl-prolyl cis-trans isomerase chloroplastic
Qrob_P0731580.2	1.10486	NA	NA	NA	exosome component 10
Qrob_P0633030.2	1.11003	NA	NA	NA	NA
Qrob_P0712420.2	1.1161	NA	NA	NA	protein reveille 1
Qrob_P0318400.2	1.12147	NA	NA	NA	trna-processing ribonuclease bn
Qrob_P0260980.2	1.14096	NA	NA	NA	pentatricopeptide repeat-containing protein chloroplastic isoform x2
Qrob_P0451640.2	1.14461	NA	NA	NA	copper amine oxidase 1-like
Qrob_P0059000.2	1.146	NA	NA	NA	thylakoid lumenal kda chloroplastic
Qrob_P0412450.2	1.15463	NA	NA	NA	zinc phosphodiesterase elac protein 2-like
Qrob_P0216850.2	1.16126	NA	NA	NA	dihydrolipoyl mitochondrial
Qrob_P0303670.2	1.18224	NA	NA	NA	probable inactive leucine-rich repeat receptor-like protein kinase at1g66830
Qrob_P0287450.2	1.20313	NA	NA	NA	photosystem ii reaction center family protein isoform 1
Qrob_P0007890.2	1.20816	NA	NA	NA	antitermination domain-containing protein isoform 1
Qrob_P0112730.2	1.21494	NA	2.21482	1.95735	bag family molecular chaperone regulator 7
Qrob_P0534480.2	1.2163	NA	NA	1.36207	-alpha-glucan-branching enzyme chloroplastic amyloplastic
Qrob_P0021920.2	1.22829	NA	NA	NA	thioredoxin-like protein chloroplastic
Qrob_P0332840.2	1.24224	NA	NA	NA	squamosa promoter-binding-like protein 9
Qrob_P0183450.2	1.25813	NA	NA	NA	peptidyl-prolyl cis-trans isomerase fkbp16- chloroplastic
Qrob_P0035200.2	1.26542	NA	NA	NA	cysteine synthase
Qrob_P0412440.2	1.30808	NA	NA	NA	NA
Qrob_P0538090.2	1.30937	NA	NA	3.00258	anamorsin homolog
Qrob_P0209530.2	1.31769	NA	NA	NA	protein trigalactosyldiacylglycerol chloroplastic
Qrob_P0692900.2	1.38949	NA	NA	NA	ovate family protein
Qrob_P0502610.2	1.39038	1.13498	-1.77774	-1.99648	copper chaperone for superoxide dismutase
Qrob_P0656300.2	1.3947	NA	NA	-2.63531	superoxide dismutase
Qrob_P0715700.2	1.40538	NA	NA	NA	wat1-related protein at5g07050-like
Qrob_P0086230.2	1.41185	NA	NA	NA	60s acidic ribosomal protein p0
Qrob_P0087420.2	1.49099	NA	NA	NA	wat1-related protein at5g07050-like
Qrob_P0095130.2	1.5165	NA	2.29188	1.63195	uncharacterized gpi-anchored protein at4g28100-like
Qrob_P0521420.2	1.55994	NA	NA	2.08011	cyclic nucleotide-gated ion channel 7
Qrob_P0701790.2	1.60776	NA	2.33768	NA	probable receptor protein kinase tmk1
Qrob_P0567500.2	1.6521	1.73744	NA	2.61142	beta-amylase chloroplastic
Qrob_P0758050.2	1.71423	NA	5.11097	1.75859	auxin-binding protein abp19a-like
Qrob_P0438210.2	1.77463	NA	NA	NA	thiamine thiazole synthase chloroplastic-like
Qrob_P0186400.2	1.8432	NA	NA	NA	two-component response regulator arr9-like
Qrob_P0273470.2	1.97012	NA	NA	NA	calcium-binding ef-hand family
Qrob_P0372130.2	2.04506	NA	NA	-2.24284	protein radialis-like 3
Qrob_P0751500.2	2.30829	NA	4.3851	NA	auxin-binding protein abp19a-like
Qrob_P0256390.2	2.62552	NA	4.73471	NA	galactose oxidase
Qrob_P0087720.2	2.77286	NA	NA	NA	cationic amino acid transporter chloroplastic-like
Qrob_P0403240.2	2.83944	3.45065	7.60902	NA	sucrose synthase
Qrob_P0273440.2	2.87672	NA	3.46688	NA	calcium-binding ef-hand family
Qrob_P0457340.2	3.45841	NA	8.13186	4.08015	expansin 2
Qrob_P0278460.2	3.95469	NA	NA	8.04307	xyloglucan endotransglucosylase hydrolase family protein
Qrob_P0478480.2	4.24752	NA	4.19692	NA	lysosomal pro-x carboxypeptidase-like
Qrob_P0159520.2	4.4483	NA	6.2263	9.0777	monothiol glutaredoxin-s2-like
Qrob_P0646400.2	4.6952	3.62426	NA	NA	wall-associated receptor kinase-like 22
Qrob_P0278500.2	5.04285	NA	NA	9.09509	xyloglucan endotransglucosylase hydrolase family protein
Qrob_P0295770.2	5.82824	NA	NA	NA	quinone-oxidoreductase chloroplastic
Qrob_P0632040.2	NA	NA	NA	-8.84776	phylloplanin-like
Qrob_P0593520.2	NA	NA	NA	-8.04443	gdsl esterase lipase at4g10955-like
Qrob_P0216520.2	NA	NA	NA	-8.02844	chloroplastic-like
Qrob_P0273400.2	NA	NA	NA	-7.80801	calcium-binding ef-hand family
Qrob_P0181970.2	NA	NA	NA	-7.74813	aspartic proteinase-like isoform x2
Qrob_P0241810.2	NA	NA	NA	-7.15728	v-type proton atpase subunit e2-like
Qrob_P0626500.2	NA	NA	NA	-7.08029	dna polymerase zeta catalytic
Qrob_P0555010.2	NA	NA	NA	-7.06914	vacuolar cation proton exchanger 3-like
Qrob_P0098200.2	NA	NA	NA	-7.02425	mitochondrial outer membrane protein porin of 36 kda-like
Qrob_P0313490.2	NA	NA	NA	-6.81724	two-pore potassium channel 1
Qrob_P0335670.2	NA	NA	NA	-6.7496	(-)-germacrene d synthase-like
Qrob_P0533420.2	NA	NA	NA	-6.6688	lactoylglutathione lyase-like
Qrob_P0689730.2	NA	NA	NA	-6.63185	mannose-binding lectin superfamily isoform 1
Qrob_P0165590.2	NA	NA	NA	-6.56365	invertase inhibitor
Qrob_P0438430.2	NA	NA	NA	-6.39103	laccase-11-like
Qrob_P0007900.2	NA	NA	NA	-6.13885	transmembrane protein 45a-like
Qrob_P0647750.2	NA	NA	NA	-6.12874	zinc finger ccch domain-containing protein 18-like isoform x1
Qrob_P0104830.2	NA	NA	NA	-5.95297	(-)-germacrene d synthase
Qrob_P0333620.2	NA	NA	NA	-5.88402	2-alkenal reductase (nadp(+)-dependent)-like
Qrob_P0278010.2	NA	NA	NA	-5.86528	wall-associated receptor kinase-like 16
Qrob_P0084600.2	NA	NA	NA	-5.8149	cyclic nucleotide-gated ion channel 1-like
Qrob_P0571760.2	NA	NA	NA	-5.72642	protein yls9-like
Qrob_P0641210.2	NA	NA	NA	-5.64803	anthranilate chloroplastic
Qrob_P0109340.2	NA	NA	NA	-5.46127	lrr receptor-like serine threonine-protein kinase
Qrob_P0117910.2	NA	NA	NA	-5.32676	purple acid phosphatase 17-like
Qrob_P0072750.2	NA	NA	NA	-5.13337	calcium-binding protein pbp1-like
Qrob_P0166080.2	NA	NA	-4.11928	-5.06614	21 kda
Qrob_P0167140.2	NA	NA	NA	-4.82664	o-acyltransferase wsd1-like
Qrob_P0019060.2	NA	NA	NA	-4.72916	monothiol glutaredoxin-s9-like
Qrob_P0031560.2	NA	NA	NA	-4.71793	myb family transcription factor family protein
Qrob_P0582600.2	NA	NA	2.61118	-4.61138	sieve element occlusion s
Qrob_P0304010.2	NA	NA	NA	-4.58491	7-deoxyloganetic acid glucosyltransferase-like
Qrob_P0713420.2	NA	NA	NA	-4.46472	glycerol-3-phosphate 2-o-acyltransferase 6-like
Qrob_P0337600.2	NA	NA	NA	-4.46027	laccase-14-like isoform x2
Qrob_P0059780.2	NA	NA	NA	-4.4601	probable isoaspartyl peptidase l-asparaginase 2
Qrob_P0460120.2	NA	NA	NA	-4.31994	ankyrin repeat-containing protein at3g12360-like
Qrob_P0085100.2	NA	NA	NA	-4.1388	cyclic nucleotide-gated ion channel 1-like
Qrob_P0350360.2	NA	NA	NA	-4.07213	probable polygalacturonase non-catalytic subunit jp650
Qrob_P0410110.2	NA	NA	NA	-3.95859	3-deoxy-manno-octulosonate mitochondrial-like
Qrob_P0273420.2	NA	NA	NA	-3.93218	calcium-binding ef-hand family
Qrob_P0706260.2	NA	NA	NA	-3.90504	g-type lectin s-receptor-like serine threonine-protein kinase at4g27290
Qrob_P0154040.2	NA	NA	NA	-3.8551	pectinesterase 2
Qrob_P0098440.2	NA	NA	NA	-3.85422	calcium-transporting atpase plasma membrane-type-like
Qrob_P0039180.2	NA	NA	NA	-3.84014	dirigent protein 22-like
Qrob_P0285090.2	NA	NA	NA	-3.7878	hva22-like protein k
Qrob_P0367090.2	NA	NA	NA	-3.69798	nudix hydrolase 2-like isoform x2
Qrob_P0665190.2	NA	NA	NA	-3.68661	low quality protein: probable lrr receptor-like serine threonine-protein kinase at4g29180
Qrob_P0533880.2	NA	NA	NA	-3.64996	subtilisin-like protease
Qrob_P0697540.2	NA	NA	NA	-3.64777	osmotin-like protein
Qrob_P0570760.2	NA	NA	NA	-3.60505	protein radialis-like 4
Qrob_P0466750.2	NA	NA	NA	-3.60091	PREDICTED: uncharacterized protein At4g22758-like
Qrob_P0285150.2	NA	NA	NA	-3.49216	hva22-like protein k
Qrob_P0743010.2	NA	-1.71419	NA	-3.46382	bifunctional riboflavin kinase fmn phosphatase-like
Qrob_P0665230.2	NA	NA	NA	-3.46253	lrr receptor-like kinase
Qrob_P0350390.2	NA	NA	NA	-3.45576	probable polygalacturonase non-catalytic subunit jp650
Qrob_P0502850.2	NA	NA	NA	-3.3857	beta- insoluble isoenzyme cwinv6
Qrob_P0267240.2	NA	NA	NA	-3.3817	sulfite exporter family isoform 1
Qrob_P0224400.2	NA	NA	NA	-3.32418	ankyrin repeat-containing protein at3g12360-like isoform x3
Qrob_P0188050.2	NA	NA	NA	-3.32175	type i inositol -trisphosphate 5-phosphatase cvp2 isoform x1
Qrob_P0413830.2	NA	NA	NA	-3.30627	cyclin-d1-1-like isoform x2
Qrob_P0314620.2	NA	NA	NA	-3.28639	cyclic nucleotide-gated ion channel 1-like
Qrob_P0484100.2	NA	-2.55403	NA	-3.2425	rna exonuclease 4
Qrob_P0665210.2	NA	NA	NA	-3.20318	probable lrr receptor-like serine threonine-protein kinase at1g05700 isoform x2
Qrob_P0263710.2	NA	NA	NA	-3.19643	tmv resistance protein n-like
Qrob_P0492520.2	NA	-2.287	NA	-3.19414	probable pectinesterase pectinesterase inhibitor 35
Qrob_P0082030.2	NA	NA	NA	-3.18511	o-glucosyltransferase rumi homolog
Qrob_P0285060.2	NA	NA	NA	-3.14324	hva22-like protein k
Qrob_P0578410.2	NA	NA	NA	-3.12659	NA
Qrob_P0591850.2	NA	NA	NA	-3.12343	receptor-like protein 12
Qrob_P0287560.2	NA	NA	NA	-3.1126	galactinol synthase 2
Qrob_P0285170.2	NA	NA	NA	-3.10949	hva22-like protein k
Qrob_P0185880.2	NA	NA	NA	-3.10015	wall-associated receptor kinase-like 22
Qrob_P0204920.2	NA	NA	NA	-3.06128	cytokinin riboside 5 -monophosphate phosphoribohydrolase log5-like
Qrob_P0460070.2	NA	NA	-2.20321	-3.02068	ankyrin repeat-containing protein at3g12360-like isoform x2
Qrob_P0367060.2	NA	NA	NA	-3.01491	nudix hydrolase 2-like isoform x2
Qrob_P0665180.2	NA	NA	NA	-2.96661	leucine-rich repeat transmembrane protein kinase
Qrob_P0685350.2	NA	NA	NA	-2.95529	3-ketoacyl- synthase 4-like
Qrob_P0218870.2	NA	NA	NA	-2.84804	heavy metal-associated isoprenylated plant protein 26
Qrob_P0437240.2	NA	NA	NA	-2.84314	vacuolar iron transporter homolog 1
Qrob_P0606880.2	NA	-2.64891	NA	-2.79874	cytochrome p450 71a9-like
Qrob_P0002540.2	NA	NA	-3.57159	-2.79576	glycosyltransferase family 61
Qrob_P0373180.2	NA	NA	NA	-2.79367	transcription factor aborted microspores isoform x1
Qrob_P0155530.2	NA	NA	NA	-2.7874	interactor of constitutive active rops 1-like
Qrob_P0460110.2	NA	NA	NA	-2.78642	ankyrin repeat family
Qrob_P0543960.2	NA	NA	NA	-2.77881	wall-associated receptor kinase-like 16
Qrob_P0341110.2	NA	NA	NA	-2.77777	peroxidase 5-like
Qrob_P0227100.2	NA	NA	NA	-2.77158	probable 9-cis-epoxycarotenoid dioxygenase chloroplastic
Qrob_P0647930.2	NA	NA	NA	-2.76236	tetraspanin-19 isoform x1
Qrob_P0634260.2	NA	NA	NA	-2.73903	act domain repeat 6 isoform 1
Qrob_P0251520.2	NA	NA	NA	-2.70674	glutamate receptor -like
Qrob_P0480520.2	NA	NA	NA	-2.69934	PREDICTED: uncharacterized protein LOC100249414
Qrob_P0126180.2	NA	NA	NA	-2.62088	probable lrr receptor-like serine threonine-protein kinase at4g26540
Qrob_P0229950.2	NA	NA	NA	-2.6107	grf1-interacting factor 1-like
Qrob_P0345560.2	NA	NA	NA	-2.6065	mitochondrial substrate carrier family isoform 3
Qrob_P0435840.2	NA	NA	NA	-2.58398	double clp-n motif-containing p-loop nucleoside triphosphate hydrolases superfamily
Qrob_P0383080.2	NA	NA	NA	-2.50241	ferritin- chloroplastic-like
Qrob_P0326580.2	NA	NA	NA	-2.49025	calcineurin b-like protein 10
Qrob_P0057490.2	NA	NA	NA	-2.46383	iaa-amino acid hydrolase ilr1-like 4
Qrob_P0625190.2	NA	NA	NA	-2.4549	probable lrr receptor-like serine threonine-protein kinase at1g05700 isoform x2
Qrob_P0287550.2	NA	NA	NA	-2.42747	galactinol synthase 2
Qrob_P0649540.2	NA	NA	NA	-2.42162	pirin-like protein
Qrob_P0539090.2	NA	NA	NA	-2.39145	jasmonate o-methyltransferase-like
Qrob_P0085890.2	NA	NA	NA	-2.38388	NA
Qrob_P0367110.2	NA	NA	NA	-2.38064	nitrile-specifier protein 5
Qrob_P0287540.2	NA	NA	NA	-2.3732	galactinol synthase family protein
Qrob_P0460060.2	NA	NA	NA	-2.35367	ankyrin repeat family
Qrob_P0454600.2	NA	NA	NA	-2.33557	protein nrt1 ptr family -like
Qrob_P0492530.2	NA	-2.00021	NA	-2.31732	probable pectinesterase pectinesterase inhibitor 35
Qrob_P0713370.2	NA	NA	NA	-2.29498	glycerol-3-phosphate 2-o-acyltransferase 6-like
Qrob_P0126800.2	NA	NA	NA	-2.28896	ethylene-responsive transcription factor erf039-like
Qrob_P0097430.2	NA	NA	NA	-2.26579	wat1-related protein at4g08300-like
Qrob_P0229500.2	NA	NA	NA	-2.2577	wall associated kinase-like
Qrob_P0084120.2	NA	NA	NA	-2.25752	mitochondrial chaperone bcs1-like
Qrob_P0022500.2	NA	NA	NA	-2.22996	upf0481 protein
Qrob_P0126810.2	NA	NA	NA	-2.22555	ethylene-responsive transcription factor erf039-like
Qrob_P0649330.2	NA	NA	NA	-2.21582	probable purple acid phosphatase 20
Qrob_P0597750.2	NA	NA	NA	-2.21157	cysteine-rich receptor-like protein kinase 25
Qrob_P0102420.2	NA	NA	NA	-2.19388	nac domain-containing protein 100-like
Qrob_P0642490.2	NA	NA	NA	-2.19278	p-hydroxybenzoic acid efflux pump subunit aaeb
Qrob_P0383070.2	NA	NA	-2.40379	-2.19156	mitoferrin-like
Qrob_P0582530.2	NA	NA	NA	-2.19145	protein light-dependent short hypocotyls 1-like
Qrob_P0127560.2	NA	NA	-3.56207	-2.18597	nodulin-related family protein
Qrob_P0683150.2	NA	NA	NA	-2.17854	exocyst complex component exo70a1-like
Qrob_P0396530.2	NA	NA	NA	-2.17773	nudix hydrolase mitochondrial
Qrob_P0280160.2	NA	NA	NA	-2.16784	cbl-interacting serine threonine-protein kinase 11
Qrob_P0264860.2	NA	NA	NA	-2.16124	tetraspanin-19-like isoform x1
Qrob_P0181250.2	NA	NA	NA	-2.13609	nudix hydrolase 2-like isoform x2
Qrob_P0007840.2	NA	NA	NA	-2.13422	tmv resistance protein n-like
Qrob_P0287570.2	NA	NA	NA	-2.12873	galactinol synthase family protein
Qrob_P0286790.2	NA	NA	NA	-2.12101	receptor-like protein 12
Qrob_P0499710.2	NA	NA	NA	-2.12029	tropinone reductase homolog
Qrob_P0217700.2	NA	NA	NA	-2.09059	odontogenic ameloblast-associated
Qrob_P0387350.2	NA	NA	NA	-2.09034	bifunctional l-3-cyanoalanine synthase cysteine synthase mitochondrial
Qrob_P0010590.2	NA	NA	NA	-2.07445	NA
Qrob_P0460190.2	NA	NA	NA	-2.05854	serine arginine repetitive matrix protein
Qrob_P0305160.2	NA	-1.13945	NA	-2.05304	pleiotropic drug resistance protein 3-like
Qrob_P0612330.2	NA	NA	NA	-2.05106	NA
Qrob_P0504250.2	NA	NA	NA	-2.05096	bifunctional l-3-cyanoalanine synthase cysteine synthase mitochondrial
Qrob_P0249770.2	NA	NA	NA	-2.04914	disease resistance family protein lrr family
Qrob_P0303950.2	NA	NA	NA	-2.03897	udp-glucosyltransferase family 1 protein
Qrob_P0118430.2	NA	-1.58871	NA	-2.02242	aquaporin family protein
Qrob_P0439130.2	NA	NA	NA	-2.0061	gdsl esterase lipase at2g42990-like
Qrob_P0594050.2	NA	NA	NA	-1.99087	dna-binding protein smubp-2
Qrob_P0095480.2	NA	NA	NA	-1.97215	dna-binding protein smubp-2
Qrob_P0304280.2	NA	NA	NA	-1.96506	protein mizu-kussei 1
Qrob_P0274240.2	NA	NA	NA	-1.96485	probable receptor-like protein kinase at1g67000
Qrob_P0522050.2	NA	NA	NA	-1.95832	dna ligase 1-like
Qrob_P0090590.2	NA	NA	NA	-1.95663	phagocytic receptor 1b
Qrob_P0575630.2	NA	NA	NA	-1.95472	transcription factor bhlh113-like
Qrob_P0523570.2	NA	NA	NA	-1.91549	pleiotropic drug resistance protein 1-like
Qrob_P0612860.2	NA	NA	NA	-1.90334	remorin family protein
Qrob_P0636430.2	NA	NA	NA	-1.90182	PREDICTED: uncharacterized protein LOC105127877
Qrob_P0200440.2	NA	NA	NA	-1.87703	cytochrome p450 78a7-like
Qrob_P0377340.2	NA	NA	NA	-1.87698	PREDICTED: uncharacterized protein LOC105789824
Qrob_P0523580.2	NA	NA	NA	-1.85762	pleiotropic drug resistance protein 1-like
Qrob_P0748200.2	NA	NA	NA	-1.85523	probable aquaporin nip5-1
Qrob_P0181870.2	NA	NA	NA	-1.85373	atp binding cassette subfamily b4 isoform 2
Qrob_P0725190.2	NA	NA	NA	-1.84847	photosystem i reaction center subunit chloroplastic
Qrob_P0523550.2	NA	NA	NA	-1.84015	pleiotropic drug resistance protein 1-like
Qrob_P0236780.2	NA	NA	NA	-1.82605	protein chloroplast import apparatus 2
Qrob_P0317050.2	NA	NA	NA	-1.80939	sulfite exporter family protein
Qrob_P0272050.2	NA	NA	NA	-1.79978	protein aspartic protease in guard cell 2-like
Qrob_P0709970.2	NA	-1.39409	NA	-1.79297	aluminum-activated malate transporter 9-like
Qrob_P0303940.2	NA	NA	NA	-1.79174	7-deoxyloganetic acid glucosyltransferase-like
Qrob_P0685860.2	NA	NA	NA	-1.79148	zinc finger family protein
Qrob_P0597730.2	NA	NA	NA	-1.78781	cysteine-rich receptor-like protein kinase 15
Qrob_P0536250.2	NA	NA	NA	-1.78312	cytochrome p450 78a5-like
Qrob_P0715750.2	NA	NA	NA	-1.77497	cytochrome p450 94a1-like
Qrob_P0314110.2	NA	NA	NA	-1.76224	-dihydroxy-3-keto-5-methylthiopentene dioxygenase 1
Qrob_P0709960.2	NA	-1.40585	NA	-1.74853	aluminum-activated malate transporter 9-like
Qrob_P0402290.2	NA	NA	NA	-1.74704	l-ascorbate cytosolic
Qrob_P0376790.2	NA	NA	NA	-1.74163	alcohol dehydrogenase-like 2
Qrob_P0523590.2	NA	NA	NA	-1.72168	pleiotropic drug resistance protein 1-like
Qrob_P0072610.2	NA	NA	NA	-1.71176	receptor-like serine threonine-protein kinase sd1-8
Qrob_P0470650.2	NA	-2.02596	NA	-1.71161	subtilisin-like protease
Qrob_P0254250.2	NA	NA	NA	-1.68585	mlo-like protein 3
Qrob_P0300330.2	NA	NA	NA	-1.68161	trinucleotide repeat-containing gene 18
Qrob_P0286940.2	NA	NA	NA	-1.68059	protein tprxl
Qrob_P0183240.2	NA	NA	2.85194	-1.67899	inositol-3-phosphate synthase
Qrob_P0286930.2	NA	NA	NA	-1.67811	protein tprxl
Qrob_P0643850.2	NA	NA	NA	-1.67485	conserved hypothetical protein
Qrob_P0520460.2	NA	NA	NA	-1.65843	far-red elongated hypocotyl isoform 2
Qrob_P0376280.2	NA	NA	NA	-1.65554	alcohol dehydrogenase-like 2
Qrob_P0398470.2	NA	NA	NA	-1.64891	cytochrome p450 81d1-like
Qrob_P0406180.2	NA	NA	NA	-1.64316	wat1-related protein at5g64700-like
Qrob_P0606800.2	NA	NA	NA	-1.63876	cytochrome p450 71a9-like
Qrob_P0008730.2	NA	NA	NA	-1.63317	phosphate transporter pho1 homolog 1
Qrob_P0181890.2	NA	NA	NA	-1.63149	abc transporter b family member 11-like
Qrob_P0655790.2	NA	NA	NA	-1.62141	cdgsh iron-sulfur domain-containing protein neet
Qrob_P0187480.2	NA	NA	NA	-1.61771	nac domain-containing protein 68
Qrob_P0374610.2	NA	NA	NA	-1.5993	auxin response factor 9 isoform 4
Qrob_P0219630.2	NA	NA	NA	-1.59634	probable chlorophyll b reductase chloroplastic
Qrob_P0483590.2	NA	NA	NA	-1.59488	calcineurin b-like protein 10 isoform x1
Qrob_P0204750.2	NA	NA	NA	-1.58113	alcohol dehydrogenase-like 7
Qrob_P0559780.2	NA	NA	NA	-1.57058	concanavalin a-like lectin protein kinase family
Qrob_P0451590.2	NA	NA	NA	-1.56885	ferric reduction oxidase mitochondrial isoform x1
Qrob_P0598910.2	NA	NA	NA	-1.55172	inositol-pentakisphosphate 2-kinase-like
Qrob_P0507350.2	NA	NA	NA	-1.54586	magnesium-chelatase subunit chloroplastic
Qrob_P0549610.2	NA	NA	NA	-1.53481	cinnamoyl- reductase 1-like
Qrob_P0757470.2	NA	NA	NA	-1.53181	serine threonine-protein kinase pepkr2-like
Qrob_P0120820.2	NA	NA	NA	-1.53046	auxin response factor 9
Qrob_P0002830.2	NA	NA	NA	-1.52856	clavata3 esr -related protein 9-like
Qrob_P0196560.2	NA	NA	NA	-1.52735	receptor-like protein 12
Qrob_P0474890.2	NA	NA	NA	-1.52323	chaperonin-like protein
Qrob_P0593330.2	NA	NA	NA	-1.52058	calmodulin-binding family protein
Qrob_P0377300.2	NA	NA	NA	-1.51678	ring-h2 finger protein atl21a
Qrob_P0370950.2	NA	NA	NA	-1.51426	nac domain-containing protein 100-like
Qrob_P0600180.2	NA	NA	NA	-1.51203	probable lrr receptor-like serine threonine-protein kinase at1g56140 isoform x1
Qrob_P0635690.2	NA	NA	NA	-1.50383	beta-glucosidase 46-like
Qrob_P0618200.2	NA	NA	NA	-1.50382	receptor-like protein 12
Qrob_P0026860.2	NA	NA	NA	-1.50019	alpha-hydroxynitrile lyase family protein
Qrob_P0416850.2	NA	NA	NA	-1.49868	cyclic dof factor 2-like
Qrob_P0132300.2	NA	NA	NA	-1.49543	inositol-tetrakisphosphate 1-kinase 2-like isoform x1
Qrob_P0178530.2	NA	NA	NA	-1.4942	auxin-responsive protein iaa26-like
Qrob_P0014150.2	NA	-1.08786	NA	-1.48383	inactive rhomboid protein 1
Qrob_P0343940.2	NA	NA	NA	-1.4761	receptor-like protein kinase hsl1
Qrob_P0078330.2	NA	NA	NA	-1.46974	NA
Qrob_P0700790.2	NA	NA	NA	-1.46962	glutathione s-transferase
Qrob_P0096970.2	NA	NA	NA	-1.46731	udp-rhamnose:rhamnosyltransferase 1
Qrob_P0280170.2	NA	NA	NA	-1.45915	p-loop containing nucleoside triphosphate hydrolases superfamily protein isoform 4
Qrob_P0041100.2	NA	NA	NA	-1.44725	rho gtpase-activating protein gacz
Qrob_P0363840.2	NA	NA	NA	-1.44642	lrr receptor-like serine threonine-protein kinase gso1
Qrob_P0317500.2	NA	-1.56993	NA	-1.43609	chlorophyll a-b binding protein of lhcii type 1-like
Qrob_P0430400.2	NA	NA	NA	-1.43161	pi-plc x domain-containing protein at5g67130-like
Qrob_P0702000.2	NA	NA	NA	-1.42278	equilibrative nucleotide transporter 3-like
Qrob_P0262770.2	NA	NA	NA	-1.41944	leucine-rich repeat transmembrane protein kinase
Qrob_P0701960.2	NA	NA	NA	-1.41802	equilibrative nucleotide transporter 3-like
Qrob_P0370990.2	NA	NA	NA	-1.41593	thioredoxin-like 1- chloroplastic
Qrob_P0434020.2	NA	NA	NA	-1.41255	subtilisin-like serine endopeptidase family protein isoform 1
Qrob_P0577170.2	NA	NA	NA	-1.41057	probable lrr receptor-like serine threonine-protein kinase at2g23950
Qrob_P0097020.2	NA	NA	NA	-1.40983	udp-rhamnose:rhamnosyltransferase 1
Qrob_P0264780.2	NA	NA	NA	-1.40648	PREDICTED: uncharacterized protein LOC104592159
Qrob_P0268800.2	NA	NA	NA	-1.40118	l-ascorbate oxidase-like
Qrob_P0142770.2	NA	-1.27212	NA	-1.38753	chlorophyll a-b binding protein chloroplastic
Qrob_P0269900.2	NA	NA	NA	-1.38134	amino acid binding
Qrob_P0211990.2	NA	NA	NA	-1.37909	phosphoprotein phosphatase
Qrob_P0064990.2	NA	NA	NA	-1.37733	cellulose synthase-like protein e6
Qrob_P0238300.2	NA	NA	NA	-1.36238	phospholipase d delta
Qrob_P0268790.2	NA	NA	NA	-1.36083	l-ascorbate oxidase-like
Qrob_P0727970.2	NA	NA	NA	-1.35664	cycloartenol-c-24-methyltransferase
Qrob_P0440380.2	NA	NA	NA	-1.34918	magnesium-chelatase subunit chloroplastic
Qrob_P0309300.2	NA	NA	NA	-1.34011	probable n-acetyltransferase hls1
Qrob_P0517690.2	NA	NA	NA	-1.33514	PREDICTED: uncharacterized protein LOC103340678 isoform X3
Qrob_P0496440.2	NA	NA	NA	-1.33392	nudix hydrolase mitochondrial isoform x1
Qrob_P0507360.2	NA	NA	NA	-1.33218	magnesium-chelatase subunit chloroplastic
Qrob_P0561140.2	NA	NA	NA	-1.33051	pleiotropic drug resistance protein 1-like
Qrob_P0064150.2	NA	NA	NA	-1.32774	probable polyamine oxidase 4
Qrob_P0434010.2	NA	NA	NA	-1.31037	subtilisin-like serine endopeptidase family isoform 4
Qrob_P0351100.2	NA	NA	NA	-1.30463	cyclopropane-fatty-acyl-phospholipid synthase isoform 1
Qrob_P0363140.2	NA	NA	NA	-1.29878	l-ascorbate oxidase-like
Qrob_P0390620.2	NA	NA	NA	-1.29504	PREDICTED: uncharacterized protein LOC103326743
Qrob_P0466560.2	NA	NA	NA	-1.29477	wound-responsive family
Qrob_P0623030.2	NA	NA	NA	-1.28842	beta-carotene isomerase chloroplastic
Qrob_P0238280.2	NA	NA	NA	-1.28755	phospholipase d delta-like
Qrob_P0600250.2	NA	NA	NA	-1.28332	leucine-rich repeat transmembrane protein kinase
Qrob_P0022510.2	NA	NA	NA	-1.26446	magnesium-chelatase subunit chloroplastic
Qrob_P0150880.2	NA	NA	NA	-1.26307	probable lrr receptor-like serine threonine-protein kinase at1g53420
Qrob_P0409860.2	NA	NA	NA	-1.26202	phosphoglucomutase glucose
Qrob_P0363080.2	NA	NA	NA	-1.26143	l-ascorbate oxidase-like
Qrob_P0034970.2	NA	NA	NA	-1.25813	magnesium-chelatase subunit chloroplastic
Qrob_P0659250.2	NA	NA	NA	-1.25647	conserved hypothetical protein
Qrob_P0204760.2	NA	NA	NA	-1.25634	alcohol dehydrogenase-like 7
Qrob_P0222140.2	NA	NA	NA	-1.25207	leucine-rich repeat protein kinase family isoform 2
Qrob_P0262780.2	NA	NA	NA	-1.25163	probable lrr receptor-like serine threonine-protein kinase at1g56140-like
Qrob_P0110270.2	NA	NA	NA	-1.22269	probable leucine-rich repeat receptor-like protein kinase at5g49770
Qrob_P0238260.2	NA	NA	NA	-1.2168	phospholipase d delta-like
Qrob_P0549630.2	NA	NA	NA	-1.21065	cinnamoyl- reductase 1-like
Qrob_P0262820.2	NA	NA	NA	-1.20779	nad kinase chloroplastic-like isoform x1
Qrob_P0600190.2	NA	NA	NA	-1.18917	leucine-rich repeat transmembrane protein kinase
Qrob_P0332710.2	NA	NA	NA	-1.17596	glucan synthase-like 3
Qrob_P0268780.2	NA	NA	NA	-1.17538	l-ascorbate oxidase-like
Qrob_P0303910.2	NA	NA	NA	-1.17412	udp-glucosyltransferase family 1 protein
Qrob_P0219600.2	NA	NA	NA	-1.16936	thermosome subunit gamma
Qrob_P0154380.2	NA	NA	NA	-1.1665	topless-related protein 3-like
Qrob_P0162910.2	NA	NA	NA	-1.16625	nicotinate phosphoribosyltransferase
Qrob_P0208240.2	NA	1.13297	NA	-1.14875	superoxide dismutase
Qrob_P0019220.2	NA	NA	NA	-1.13692	probable indole-3-pyruvate monooxygenase yucca10
Qrob_P0111450.2	NA	NA	NA	-1.12199	protein binding
Qrob_P0321700.2	NA	NA	NA	-1.12143	bidirectional sugar transporter sweet3
Qrob_P0045630.2	NA	NA	NA	-1.10904	3-oxo-delta( )-steroid 5-beta-reductase-like
Qrob_P0628820.2	NA	NA	NA	-1.10532	probable sodium metabolite cotransporter chloroplastic isoform x2
Qrob_P0283040.2	NA	NA	NA	-1.10497	aldehyde dehydrogenase family 3 member h1-like
Qrob_P0636390.2	NA	NA	NA	-1.02567	chaperone -domain-containing protein
Qrob_P0084090.2	NA	NA	NA	-1.01144	rhodanese-like domain-containing protein chloroplastic
Qrob_P0135150.2	NA	NA	NA	1.00182	heparan-alpha-glucosaminide n-acetyltransferase-like
Qrob_P0715800.2	NA	NA	NA	1.04275	formin-like protein 2
Qrob_P0662330.2	NA	NA	NA	1.04855	ubiquitin carboxyl-terminal hydrolase 2
Qrob_P0720470.2	NA	NA	NA	1.07196	copper transporter
Qrob_P0466760.2	NA	NA	NA	1.07683	methylsterol monooxygenase 1-1-like
Qrob_P0084140.2	NA	NA	NA	1.08617	metal-nicotianamine transporter ysl3
Qrob_P0413250.2	NA	NA	NA	1.09662	s-adenosylmethionine synthase 1
Qrob_P0439920.2	NA	NA	NA	1.10373	ethylene-responsive transcription factor erf071
Qrob_P0289670.2	NA	NA	NA	1.10951	actin
Qrob_P0087910.2	NA	NA	NA	1.12792	NA
Qrob_P0245080.2	NA	NA	NA	1.15271	chloride channel-like protein clc-g
Qrob_P0383370.2	NA	NA	NA	1.1662	receptor-like protein 12
Qrob_P0700110.2	NA	NA	NA	1.16965	lim domain-containing protein wlim2b-like
Qrob_P0532050.2	NA	NA	NA	1.17138	rna binding
Qrob_P0745850.2	NA	NA	NA	1.17194	conserved hypothetical protein
Qrob_P0651570.2	NA	NA	NA	1.18077	uncharacterized membrane protein ymr155w
Qrob_P0401020.2	NA	NA	NA	1.18566	lysine and serine-rich
Qrob_P0495810.2	NA	NA	NA	1.19273	protein arginine n-methyltransferase 7
Qrob_P0532060.2	NA	NA	NA	1.21022	rna-binding family protein isoform 1
Qrob_P0751300.2	NA	NA	NA	1.21173	zinc finger isoform 1
Qrob_P0257250.2	NA	NA	NA	1.21826	duf1680 domain protein
Qrob_P0455310.2	NA	NA	NA	1.21922	kda class i heat shock
Qrob_P0249620.2	NA	NA	NA	1.2292	kinesin-like protein kin12b
Qrob_P0714460.2	NA	NA	NA	1.24661	act domain-containing protein acr9
Qrob_P0369130.2	NA	NA	NA	1.24864	probable arabinose 5-phosphate isomerase
Qrob_P0680310.2	NA	NA	NA	1.25804	NA
Qrob_P0038140.2	NA	NA	NA	1.26224	cellulose synthase a catalytic subunit 3
Qrob_P0477630.2	NA	NA	NA	1.26263	glutelin type-a 1
Qrob_P0249630.2	NA	NA	NA	1.28256	kinesin-like protein kin12a
Qrob_P0037500.2	NA	NA	NA	1.28741	serine carboxypeptidase-like 45
Qrob_P0249640.2	NA	NA	NA	1.29088	tmv resistance protein n-like
Qrob_P0038120.2	NA	NA	NA	1.29235	cellulose synthase a catalytic subunit 3
Qrob_P0018260.2	NA	NA	NA	1.29519	f-box kelch-repeat protein at5g60570
Qrob_P0114120.2	NA	NA	NA	1.29892	conserved hypothetical protein
Qrob_P0517900.2	NA	NA	NA	1.30917	hypothetical protein PRUPE_ppa006814mg
Qrob_P0437740.2	NA	NA	NA	1.3095	cellulose synthase a catalytic subunit 1
Qrob_P0414110.2	NA	NA	NA	1.31377	lysosomal beta glucosidase-like
Qrob_P0391320.2	NA	NA	NA	1.31459	hydrolase family protein
Qrob_P0249570.2	NA	NA	NA	1.31834	kinesin-like protein kin12b
Qrob_P0249530.2	NA	NA	NA	1.32565	tmv resistance protein n-like
Qrob_P0364580.2	NA	NA	NA	1.34692	rna-binding family protein isoform 1
Qrob_P0249590.2	NA	NA	NA	1.3523	tmv resistance protein n-like
Qrob_P0256300.2	NA	NA	NA	1.36476	reticulata-related 1 isoform 1
Qrob_P0622180.2	NA	NA	NA	1.36738	g-type lectin s-receptor-like serine threonine-protein kinase rks1
Qrob_P0186510.2	NA	NA	NA	1.38391	v-type proton atpase 16 kda proteolipid subunit
Qrob_P0023160.2	NA	NA	NA	1.38621	subtilisin-like protease
Qrob_P0590390.2	NA	NA	NA	1.39381	delta-1-pyrroline-5-carboxylate synthase
Qrob_P0674990.2	NA	NA	NA	1.40763	probable plastid-lipid-associated protein chloroplastic
Qrob_P0624300.2	NA	NA	NA	1.4078	glucan endo- -beta-glucosidase 7
Qrob_P0233470.2	NA	NA	NA	1.42092	gpi-anchored protein lorelei
Qrob_P0340870.2	NA	NA	NA	1.43491	dof zinc finger
Qrob_P0038160.2	NA	NA	NA	1.43516	cellulose synthase a catalytic subunit 3
Qrob_P0517910.2	NA	NA	NA	1.45558	PREDICTED: uncharacterized protein LOC102617237 isoform X1
Qrob_P0364570.2	NA	NA	NA	1.46185	rna binding
Qrob_P0038150.2	NA	NA	NA	1.46432	cellulose synthase catalytic subunit
Qrob_P0200020.2	NA	NA	NA	1.46543	metal transporter nramp3
Qrob_P0663030.2	NA	NA	NA	1.46717	urease accessory protein
Qrob_P0041830.2	NA	NA	NA	1.47372	selenium-binding protein 2
Qrob_P0297790.2	NA	NA	NA	1.47747	alpha-l-fucosidase 2-like
Qrob_P0084070.2	NA	NA	NA	1.49312	molybdate-anion transporter-like
Qrob_P0680250.2	NA	NA	2.26587	1.49845	lysosomal alpha-mannosidase-like
Qrob_P0622190.2	NA	NA	NA	1.49868	serine rich protein
Qrob_P0057400.2	NA	1.21324	NA	1.49973	vegetative incompatibility protein het-e-1
Qrob_P0541750.2	NA	1.47823	NA	1.5056	geraniol 8-hydroxylase-like
Qrob_P0300480.2	NA	NA	NA	1.50987	subtilisin-like protease
Qrob_P0365090.2	NA	NA	NA	1.51609	60s ribosomal protein
Qrob_P0457970.2	NA	NA	NA	1.54847	zinc finger ccch domain-containing protein 3
Qrob_P0555320.2	NA	NA	NA	1.55983	nac domain-containing protein 100-like
Qrob_P0741820.2	NA	NA	NA	1.56203	fringe-related family protein
Qrob_P0656320.2	NA	-1.21447	2.3432	1.56248	aquaporin tip1-1
Qrob_P0214990.2	NA	NA	NA	1.56381	pollen-specific protein c13-like
Qrob_P0502950.2	NA	NA	NA	1.57947	cytochrome p450 711a1-like
Qrob_P0433520.2	NA	NA	NA	1.58332	aldehyde dehydrogenase family 2 member mitochondrial
Qrob_P0247540.2	NA	NA	NA	1.5879	probable receptor protein kinase tmk1
Qrob_P0741120.2	NA	NA	NA	1.63326	oligopeptide transporter 3
Qrob_P0125660.2	NA	NA	2.66925	1.63687	beta-galactosidase 3-like
Qrob_P0610030.2	NA	NA	NA	1.63839	probable polyamine transporter at1g31830 isoform x1
Qrob_P0702470.2	NA	NA	NA	1.6535	probable glucan endo- -beta-glucosidase a6
Qrob_P0000290.2	NA	NA	2.59981	1.65655	kda proline-rich
Qrob_P0241720.2	NA	NA	NA	1.66102	receptor-like protein kinase feronia
Qrob_P0543150.2	NA	NA	NA	1.66931	alpha- -glucan-protein synthase
Qrob_P0683240.2	NA	NA	NA	1.67611	pistil-specific extensin-like protein
Qrob_P0647940.2	NA	NA	NA	1.68337	sphingolipid delta -desaturase des1-like
Qrob_P0541790.2	NA	1.63145	NA	1.69091	geraniol 8-hydroxylase-like
Qrob_P0247500.2	NA	NA	NA	1.69889	histidine kinase 4
Qrob_P0079590.2	NA	NA	NA	1.69939	beta-amyrin 28-oxidase-like
Qrob_P0351270.2	NA	NA	NA	1.703	pentatricopeptide repeat-containing protein at3g28640
Qrob_P0432490.2	NA	NA	NA	1.71613	monocopper oxidase-like protein sku5
Qrob_P0706540.2	NA	NA	NA	1.72609	hypothetical protein PRUPE_ppa017845mg
Qrob_P0406270.2	NA	NA	NA	1.74611	nucleolar protein gar2-related isoform 1
Qrob_P0404940.2	NA	NA	NA	1.74914	cupredoxin superfamily protein isoform 1
Qrob_P0384650.2	NA	NA	NA	1.75811	transcription factor bhlh79
Qrob_P0395640.2	NA	NA	NA	1.7614	PREDICTED: uncharacterized protein LOC100245695
Qrob_P0022090.2	NA	NA	NA	1.76313	protein aspartic protease in guard cell 2-like
Qrob_P0630840.2	NA	NA	NA	1.77055	myosin heavy fast skeletal muscle
Qrob_P0745840.2	NA	NA	NA	1.78057	PREDICTED: uncharacterized protein LOC104443970
Qrob_P0349690.2	NA	NA	NA	1.83771	probable inactive leucine-rich repeat receptor-like protein kinase at3g03770
Qrob_P0325300.2	NA	NA	NA	1.83855	probable polygalacturonase at1g80170 isoform x1
Qrob_P0085220.2	NA	NA	NA	1.85994	cyclic nucleotide-gated ion channel 1-like
Qrob_P0149640.2	NA	NA	NA	1.86694	protein breast cancer susceptibility 1 homolog
Qrob_P0689480.2	NA	NA	3.24183	1.86722	probable leucine-rich repeat receptor-like protein kinase at1g35710
Qrob_P0269270.2	NA	NA	NA	1.90198	beta-glucosidase 12-like
Qrob_P0515840.2	NA	NA	NA	1.9033	heat shock 70 kda mitochondrial-like
Qrob_P0577810.2	NA	NA	NA	1.90929	acetate butyrate-- ligase peroxisomal-like
Qrob_P0710050.2	NA	NA	NA	1.93237	oxysterol-binding protein 1d
Qrob_P0235360.2	NA	NA	NA	1.96201	heat shock 70 kda mitochondrial-like
Qrob_P0502940.2	NA	NA	NA	1.96411	cytochrome p450 711a1-like
Qrob_P0077230.2	NA	NA	NA	1.97361	transcription factor bhlh113-like isoform x1
Qrob_P0377320.2	NA	NA	NA	1.99447	hypothetical protein L484_001388
Qrob_P0610140.2	NA	NA	NA	2.00197	mechanosensitive ion channel protein 6-like
Qrob_P0361120.2	NA	NA	NA	2.00909	alpha beta-hydrolases superfamily protein
Qrob_P0154180.2	NA	NA	2.24839	2.02709	lipid-binding protein at4g00165
Qrob_P0602900.2	NA	NA	NA	2.03507	heme binding
Qrob_P0235330.2	NA	NA	NA	2.05141	heat shock 70 kda mitochondrial
Qrob_P0427900.2	NA	NA	NA	2.0617	g-type lectin s-receptor-like serine threonine-protein kinase at1g11410
Qrob_P0206190.2	NA	NA	NA	2.08397	myb sant-like dna-binding domain protein
Qrob_P0515790.2	NA	NA	NA	2.09284	transcription factor bhlh93-like
Qrob_P0543780.2	NA	NA	NA	2.10823	udp-glucose 6-dehydrogenase 1
Qrob_P0060080.2	NA	NA	NA	2.13966	wuschel-related homeobox 4
Qrob_P0682360.2	NA	NA	NA	2.15003	polyphenol oxidase
Qrob_P0240710.2	NA	NA	NA	2.15836	protein scarecrow-like
Qrob_P0540180.2	NA	NA	NA	2.16258	uncharacterized rna-binding protein
Qrob_P0681550.2	NA	NA	NA	2.16846	outer envelope pore protein 16- chloroplastic
Qrob_P0236940.2	NA	NA	NA	2.16956	probable lim domain-containing serine threonine-protein kinase ddb_g0287001
Qrob_P0635360.2	NA	NA	3.03269	2.17092	uncharacterized loc103453287
Qrob_P0141120.2	NA	NA	NA	2.18003	NA
Qrob_P0316050.2	NA	NA	NA	2.18243	caffeic acid 3-o-methyltransferase 1 isoform 1
Qrob_P0666670.2	NA	NA	NA	2.18248	e3 ubiquitin-protein ligase lin-1
Qrob_P0685110.2	NA	NA	NA	2.2116	NA
Qrob_P0655850.2	NA	1.95954	NA	2.21446	xyloglucan galactosyltransferase katamari1 homolog
Qrob_P0304400.2	NA	NA	NA	2.21499	calcium-binding protein cml19
Qrob_P0423450.2	NA	NA	NA	2.22044	leucine-rich repeat extensin-like protein 4
Qrob_P0483980.2	NA	NA	4.50141	2.23063	gdsl esterase lipase at3g27950
Qrob_P0062640.2	NA	NA	NA	2.23094	pollen-specific leucine-rich repeat extensin-like protein 1
Qrob_P0251630.2	NA	NA	NA	2.23147	protein exordium-like 5
Qrob_P0748380.2	NA	NA	NA	2.23407	NA
Qrob_P0442680.2	NA	NA	NA	2.2468	serine threonine-protein kinase d6pkl2
Qrob_P0735110.2	NA	NA	NA	2.26577	dual specificity protein kinase shkc-like
Qrob_P0208110.2	NA	-2.59058	NA	2.27025	hypothetical protein PRUPE_ppa014804mg
Qrob_P0427910.2	NA	NA	NA	2.28275	g-type lectin s-receptor-like serine threonine-protein kinase at1g11410
Qrob_P0456480.2	NA	NA	NA	2.29267	ethylene-responsive transcription factor erf114-like
Qrob_P0406010.2	NA	NA	NA	2.31752	hemk methyltransferase family member 1
Qrob_P0730800.2	NA	NA	NA	2.32479	isoprenylcysteine alpha-carbonyl methylesterase icme-like
Qrob_P0740090.2	NA	NA	NA	2.36174	trihelix transcription factor gt-3b-like
Qrob_P0701880.2	NA	NA	NA	2.36478	protein mother of ft and tf 1-like
Qrob_P0048130.2	NA	NA	NA	2.37932	disease resistance protein rpm1-like
Qrob_P0236890.2	NA	NA	NA	2.39687	cinnamoyl- reductase 1-like
Qrob_P0045500.2	NA	NA	NA	2.40357	gibberellin-regulated protein
Qrob_P0135890.2	NA	NA	NA	2.42215	acid phosphatase 1
Qrob_P0754510.2	NA	NA	NA	2.43601	aldose 1-epimerase
Qrob_P0665810.2	NA	NA	NA	2.45487	ribosomal protein s4
Qrob_P0089860.2	NA	NA	NA	2.46113	chorismate mutase 2
Qrob_P0635410.2	NA	NA	NA	2.4624	sieve element occlusion a
Qrob_P0719040.2	NA	NA	4.39588	2.46972	fasciclin-like arabinogalactan protein 7
Qrob_P0017010.2	NA	NA	NA	2.50065	transcription factor e2f4-like
Qrob_P0206960.2	NA	NA	NA	2.52472	probable xyloglucan glycosyltransferase 12
Qrob_P0629140.2	NA	NA	2.34751	2.54595	monocopper oxidase-like protein sku5
Qrob_P0237450.2	NA	NA	NA	2.59215	l-ascorbate oxidase homolog
Qrob_P0613690.2	NA	NA	NA	2.61123	xyloglucan endotransglucosylase hydrolase protein 9
Qrob_P0363190.2	NA	NA	NA	2.61414	peroxidase 63-like
Qrob_P0264480.2	NA	NA	NA	2.6267	hypothetical protein PHAVU_007G216200g
Qrob_P0650890.2	NA	NA	NA	2.65408	gdsl esterase lipase at5g14450-like
Qrob_P0601070.2	NA	NA	NA	2.67145	lob domain-containing protein 41
Qrob_P0771800.2	NA	NA	NA	2.68492	PREDICTED: uncharacterized protein LOC105639932
Qrob_P0614500.2	NA	NA	3.29645	2.69143	conserved hypothetical protein
Qrob_P0278490.2	NA	NA	NA	2.69288	probable xyloglucan endotransglucosylase hydrolase protein 23
Qrob_P0405010.2	NA	NA	3.28906	2.69514	u-box domain-containing protein 11
Qrob_P0618910.2	NA	1.61718	NA	2.72301	acyl-protein thioesterase 2
Qrob_P0683630.2	NA	NA	3.48628	2.72493	homer protein isoform 2
Qrob_P0749970.2	NA	NA	NA	2.75191	lysosomal beta glucosidase-like
Qrob_P0246530.2	NA	NA	NA	2.75308	hva22-like protein c
Qrob_P0349710.2	NA	NA	NA	2.75847	endochitinase 1
Qrob_P0424770.2	NA	NA	NA	2.77629	e3 ubiquitin-protein ligase rf298
Qrob_P0376550.2	NA	NA	NA	2.78481	protein exordium-like
Qrob_P0204700.2	NA	NA	3.66055	2.78807	l-ascorbate oxidase homolog
Qrob_P0077270.2	NA	NA	NA	2.80331	protein nrt1 ptr family -like
Qrob_P0136030.2	NA	NA	NA	2.82688	protein nrt1 ptr family -like
Qrob_P0688930.2	NA	NA	NA	2.83542	protein srg1
Qrob_P0731400.2	NA	3.29203	NA	2.87182	g-type lectin s-receptor-like serine threonine-protein kinase at5g24080
Qrob_P0376580.2	NA	NA	NA	2.88164	protein exordium-like
Qrob_P0224550.2	NA	NA	5.32744	2.88427	lipid-transfer protein dir1
Qrob_P0215450.2	NA	NA	NA	2.92539	glutathione s-transferase f13
Qrob_P0751130.2	NA	1.5384	NA	2.92895	phosphate-responsive 1 family protein
Qrob_P0278470.2	NA	NA	NA	2.93946	probable xyloglucan endotransglucosylase hydrolase protein 23
Qrob_P0582180.2	NA	NA	NA	2.98973	ribosomal protein s4
Qrob_P0085330.2	NA	NA	NA	3.00837	glutaredoxin-c9-like
Qrob_P0698120.2	NA	2.16098	NA	3.02368	oleosin 1
Qrob_P0278390.2	NA	NA	NA	3.10158	probable xyloglucan endotransglucosylase hydrolase protein 23
Qrob_P0052260.2	NA	NA	NA	3.10854	protein exordium-like
Qrob_P0376570.2	NA	NA	NA	3.11775	protein exordium-like
Qrob_P0764900.2	NA	NA	NA	3.12031	protein exordium-like
Qrob_P0278350.2	NA	NA	NA	3.14135	probable xyloglucan endotransglucosylase hydrolase protein 23
Qrob_P0466120.2	NA	NA	NA	3.14261	probable receptor-like protein kinase at1g67000
Qrob_P0629550.2	NA	NA	NA	3.14422	PREDICTED: uncharacterized protein LOC103428260
Qrob_P0590790.2	NA	NA	NA	3.17224	protein phosphatase inhibitor 2
Qrob_P0351430.2	NA	NA	NA	3.1743	serine threonine-protein kinase d6pkl2
Qrob_P0020230.2	NA	NA	NA	3.23615	protein exordium-like
Qrob_P0392270.2	NA	NA	NA	3.25147	probable s-adenosylmethionine-dependent methyltransferase at5g37990
Qrob_P0280490.2	NA	NA	NA	3.27448	ring-h2 finger protein atl16-like
Qrob_P0007460.2	NA	NA	NA	3.29424	gibberellin-regulated protein
Qrob_P0254640.2	NA	NA	NA	3.33638	receptor-like protein kinase
Qrob_P0483990.2	NA	NA	6.0117	3.35135	gdsl esterase lipase at3g27950
Qrob_P0216690.2	NA	NA	5.12563	3.35479	probable boron transporter 2
Qrob_P0575610.2	NA	NA	NA	3.36576	ethylene-responsive transcription factor erf003-like
Qrob_P0121930.2	NA	NA	NA	3.37204	glucan endo- -beta-glucosidase 12-like
Qrob_P0278520.2	NA	NA	NA	3.39743	probable xyloglucan endotransglucosylase hydrolase protein 23
Qrob_P0598500.2	NA	NA	NA	3.40809	expansin-like a2
Qrob_P0765780.2	NA	NA	NA	3.41594	calmodulin-like protein 3
Qrob_P0260540.2	NA	NA	NA	3.43195	duf506 family protein
Qrob_P0575600.2	NA	NA	NA	3.46727	ethylene-responsive transcription factor erf003-like
Qrob_P0600650.2	NA	NA	NA	3.47875	cbl-interacting serine threonine-protein kinase 6
Qrob_P0260560.2	NA	NA	NA	3.48313	duf506 family protein
Qrob_P0716980.2	NA	NA	10.7696	3.57824	gdsl esterase lipase
Qrob_P0376530.2	NA	NA	NA	3.59767	protein exordium-like
Qrob_P0316060.2	NA	NA	NA	3.61294	caffeic acid 3-o-methyltransferase
Qrob_P0376520.2	NA	NA	NA	3.62162	protein exordium-like
Qrob_P0260530.2	NA	NA	NA	3.62186	duf506 family protein
Qrob_P0207440.2	NA	NA	3.66766	3.6356	receptor-like protein kinase theseus 1
Qrob_P0376560.2	NA	NA	NA	3.63732	protein exordium-like
Qrob_P0764930.2	NA	NA	NA	3.65839	protein exordium-like
Qrob_P0364600.2	NA	NA	NA	3.66929	hippocampus abundant transcript-like protein 1
Qrob_P0765770.2	NA	NA	NA	3.6748	calmodulin-like protein 3
Qrob_P0376590.2	NA	NA	NA	3.6766	protein exordium-like
Qrob_P0404970.2	NA	NA	NA	3.69486	cupredoxin superfamily protein isoform 1
Qrob_P0486380.2	NA	NA	NA	3.70054	probable beta- -galactosyltransferase 8
Qrob_P0642480.2	NA	3.14162	NA	3.70325	hypothetical protein B456_002G258600
Qrob_P0343110.2	NA	NA	NA	3.71643	receptor-like protein kinase
Qrob_P0253860.2	NA	NA	NA	3.7336	transcription factor org2-like
Qrob_P0363110.2	NA	NA	NA	3.75206	ankyrin repeat-containing protein at2g01680-like
Qrob_P0376540.2	NA	NA	NA	3.76488	protein exordium-like
Qrob_P0156040.2	NA	NA	NA	3.76767	gdsl esterase lipase at4g01130-like
Qrob_P0425690.2	NA	NA	NA	3.79619	wound-induced protein win2
Qrob_P0146510.2	NA	NA	NA	3.80403	basic-leucine zipper transcription factor family protein isoform 1
Qrob_P0391720.2	NA	NA	NA	3.84626	alanine--glyoxylate aminotransferase 2 homolog mitochondrial-like
Qrob_P0693280.2	NA	NA	7.71126	3.86902	NA
Qrob_P0480030.2	NA	NA	NA	3.87175	receptor like protein
Qrob_P0241710.2	NA	NA	NA	3.87592	receptor-like protein kinase feronia
Qrob_P0180830.2	NA	NA	NA	4.03267	glucan endo- -beta- basic isoform-like
Qrob_P0310380.2	NA	NA	NA	4.05953	saur family
Qrob_P0579150.2	NA	NA	NA	4.06896	b3 domain-containing protein at5g42700-like
Qrob_P0398210.2	NA	NA	6.95409	4.0726	aquaporin tip1-3
Qrob_P0455380.2	NA	NA	6.52484	4.13642	copper transporter 6-like
Qrob_P0017180.2	NA	NA	5.31024	4.18235	NA
Qrob_P0278440.2	NA	NA	NA	4.20155	xyloglucan endotransglucosylase hydrolase family protein
Qrob_P0052270.2	NA	NA	NA	4.21122	protein exordium-like
Qrob_P0278450.2	NA	NA	NA	4.22584	xyloglucan endotransglucosylase hydrolase family protein
Qrob_P0337970.2	NA	NA	NA	4.24505	b3 domain-containing protein at5g42700-like
Qrob_P0340950.2	NA	NA	NA	4.27955	trna-specific 2-thiouridylase mnma
Qrob_P0438200.2	NA	NA	NA	4.28759	probable xyloglucan endotransglucosylase hydrolase protein 8
Qrob_P0369710.2	NA	NA	6.74306	4.34446	hypothetical protein PRUPE_ppa007452mg
Qrob_P0523980.2	NA	NA	NA	4.3829	glucan endo- -beta-glucosidase 11-like
Qrob_P0077280.2	NA	NA	NA	4.41096	protein nrt1 ptr family -like
Qrob_P0403170.2	NA	NA	NA	4.41348	disease resistance protein rga3
Qrob_P0101250.2	NA	NA	NA	4.44312	l-ascorbate oxidase-like
Qrob_P0693300.2	NA	NA	9.31731	4.50648	NA
Qrob_P0577260.2	NA	NA	NA	4.51858	NA
Qrob_P0482670.2	NA	NA	NA	4.57546	probable inorganic phosphate transporter 1-9
Qrob_P0082450.2	NA	NA	NA	4.60475	brassinosteroid-regulated protein bru1-like
Qrob_P0216190.2	NA	NA	NA	4.69149	major allergen pru ar 1-like
Qrob_P0350270.2	NA	NA	NA	4.70639	protein casp-like
Qrob_P0278410.2	NA	NA	NA	4.82805	xyloglucan endotransglucosylase hydrolase family protein
Qrob_P0502640.2	NA	3.65965	NA	4.90395	geraniol 8-hydroxylase-like
Qrob_P0765510.2	NA	NA	NA	4.9049	NA
Qrob_P0569290.2	NA	NA	5.12397	4.94629	NA
Qrob_P0126650.2	NA	NA	NA	4.95458	sodium-coupled neutral amino acid transporter 7
Qrob_P0278510.2	NA	NA	NA	5.01049	probable xyloglucan endotransglucosylase hydrolase protein 23
Qrob_P0248580.2	NA	NA	7.05319	5.02624	proline-rich extensin-like protein epr1-like
Qrob_P0765520.2	NA	NA	NA	5.09814	NA
Qrob_P0173250.2	NA	NA	NA	5.12729	endochitinase-like
Qrob_P0278400.2	NA	NA	NA	5.16951	xyloglucan endotransglucosylase hydrolase family protein
Qrob_P0327880.2	NA	NA	NA	5.36085	ubiquitin-like protein 5
Qrob_P0135090.2	NA	NA	4.43941	5.58652	exgt1 family protein
Qrob_P0278530.2	NA	NA	NA	5.62813	probable xyloglucan endotransglucosylase hydrolase protein 23
Qrob_P0212500.2	NA	NA	NA	5.63243	ethylene-responsive transcription factor erf021-like
Qrob_P0349720.2	NA	NA	NA	5.85435	endochitinase 1
Qrob_P0277270.2	NA	NA	5.08222	5.975	expansin 4 family protein
Qrob_P0278540.2	NA	NA	NA	5.98175	probable xyloglucan endotransglucosylase hydrolase protein 23
Qrob_P0126630.2	NA	NA	NA	6.10496	sodium-coupled neutral amino acid transporter 7
Qrob_P0391980.2	NA	NA	NA	6.16475	probable s-adenosylmethionine-dependent methyltransferase at5g38100
Qrob_P0141280.2	NA	NA	NA	6.21284	protein eceriferum 1-like
Qrob_P0403620.2	NA	NA	NA	6.21426	monothiol glutaredoxin-s6-like
Qrob_P0550310.2	NA	NA	NA	6.30242	asparagine synthetase
Qrob_P0485330.2	NA	NA	NA	6.36117	cucumber peeling cupredoxin-like
Qrob_P0532080.2	NA	NA	2.48612	6.36348	hippocampus abundant transcript-like protein 1
Qrob_P0069110.2	NA	NA	4.24264	6.42396	PREDICTED: uncharacterized protein LOC105128027
Qrob_P0349730.2	NA	NA	NA	6.60158	endochitinase 1
Qrob_P0616060.2	NA	NA	NA	6.94964	af334836_1proline-rich protein prp2
Qrob_P0594230.2	NA	NA	NA	7.15115	neurofilament heavy polypeptide-like
Qrob_P0732250.2	NA	NA	NA	7.17217	uncharacterized rna-binding protein
Qrob_P0485290.2	NA	NA	NA	7.23792	cucumber peeling cupredoxin-like
Qrob_P0004060.2	NA	NA	NA	7.35198	lob domain-containing protein 12-like
Qrob_P0466110.2	NA	NA	NA	7.41848	probable receptor-like protein kinase at1g67000 isoform x1
Qrob_P0110280.2	NA	NA	NA	7.88341	acid phosphatase 1-like
Qrob_P0141200.2	NA	NA	NA	7.97968	protein eceriferum 1-like
Qrob_P0635270.2	NA	NA	NA	8.05895	sieve element occlusion a
Qrob_P0485320.2	NA	NA	NA	8.27724	cucumber peeling cupredoxin-like
Qrob_P0019040.2	NA	NA	NA	8.28083	monothiol glutaredoxin-s6-like
Qrob_P0141210.2	NA	NA	NA	8.46246	protein eceriferum 1-like
Qrob_P0635280.2	NA	NA	NA	8.4938	uncharacterized loc103453287
Qrob_P0635290.2	NA	NA	NA	8.72199	sieve element occlusion a
Qrob_P0141260.2	NA	NA	NA	9.03817	protein eceriferum 1-like isoform x2
Qrob_P0635300.2	NA	NA	NA	9.16835	sieve element occlusion a
Qrob_P0635310.2	NA	NA	NA	9.31787	sieve element occlusion a
Qrob_P0491740.2	NA	3.36982	4.69421	9.5908	inositol oxygenase 1-like isoform x2
Qrob_P0141300.2	NA	NA	NA	9.78626	protein eceriferum 1-like
Qrob_P0019020.2	NA	NA	NA	10.3973	monothiol glutaredoxin-s6-like
Qrob_P0476770.2	NA	-5.82065	NA	NA	agamous-like mads-box protein agl62
Qrob_P0705570.2	NA	-5.56405	NA	NA	cytochrome p450 86a8-like
Qrob_P0473820.2	NA	-3.5747	NA	NA	bidirectional sugar transporter sweet16-like
Qrob_P0453220.2	NA	-3.44181	NA	NA	lysine--trna ligase-like
Qrob_P0470630.2	NA	-3.38044	NA	NA	subtilisin-like protease
Qrob_P0304920.2	NA	-3.0365	NA	NA	glutamate receptor
Qrob_P0757720.2	NA	-3.01165	NA	NA	abc transporter b family member 13-like
Qrob_P0170610.2	NA	-2.94766	NA	NA	abscisic acid 8 -hydroxylase 4
Qrob_P0139320.2	NA	-2.93054	NA	NA	disease resistance protein rga4
Qrob_P0528390.2	NA	-2.73426	NA	NA	cytokinin dehydrogenase 5
Qrob_P0001420.2	NA	-2.72229	NA	NA	f-box protein at4g18380-like
Qrob_P0087310.2	NA	-2.70452	NA	NA	cytosolic sulfotransferase 15-like
Qrob_P0161620.2	NA	-2.69476	NA	NA	peroxidase 3
Qrob_P0613600.2	NA	-2.62049	NA	NA	g-type lectin s-receptor-like serine threonine-protein kinase at4g03230 isoform x1
Qrob_P0090430.2	NA	-2.53093	NA	NA	alpha carbonic anhydrase chloroplastic-like
Qrob_P0474840.2	NA	-2.40066	NA	NA	receptor protein
Qrob_P0274850.2	NA	-2.35663	NA	NA	dirigent protein 21-like
Qrob_P0317030.2	NA	-2.33274	NA	NA	probable glycosyltransferase at5g03795
Qrob_P0389740.2	NA	-2.32921	NA	NA	dirigent protein 21-like
Qrob_P0671250.2	NA	-2.2931	NA	NA	gibberellin 20 oxidase 1-like
Qrob_P0484480.2	NA	-2.05521	NA	NA	chitinase-like protein 2
Qrob_P0191080.2	NA	-2.0099	NA	NA	cytochrome p450 82a3
Qrob_P0398430.2	NA	-1.99209	NA	NA	isoflavone 2 -hydroxylase-like
Qrob_P0583150.2	NA	-1.97443	NA	NA	dna binding isoform 1
Qrob_P0043430.2	NA	-1.93179	NA	NA	g-type lectin s-receptor-like serine threonine-protein kinase rlk1
Qrob_P0228020.2	NA	-1.87185	NA	NA	protein trichome birefringence-like 34
Qrob_P0544170.2	NA	-1.79597	NA	NA	2-oxoisovalerate dehydrogenase subunit alpha mitochondrial-like
Qrob_P0199990.2	NA	-1.79163	NA	NA	zinc finger protein 4-like
Qrob_P0253790.2	NA	-1.78444	NA	NA	probable lrr receptor-like serine threonine-protein kinase at1g07650
Qrob_P0253640.2	NA	-1.77838	NA	NA	probable lrr receptor-like serine threonine-protein kinase at1g07650 isoform x1
Qrob_P0253840.2	NA	-1.7258	NA	NA	leucine-rich repeat receptor-like serine threonine-protein kinase
Qrob_P0253780.2	NA	-1.72367	NA	NA	probable leucine-rich repeat receptor-like serine threonine-protein kinase at3g14840
Qrob_P0374950.2	NA	-1.714	NA	NA	aldolase citrate lyase
Qrob_P0463820.2	NA	-1.71104	NA	NA	amino acid permease 3-like
Qrob_P0614520.2	NA	-1.65644	NA	NA	cycloartenol-c-24-methyltransferase
Qrob_P0544180.2	NA	-1.63334	NA	NA	2-oxoisovalerate dehydrogenase subunit alpha mitochondrial-like
Qrob_P0460860.2	NA	-1.61274	NA	NA	mitogen-activated protein kinase kinase kinase yoda-like
Qrob_P0473050.2	NA	-1.55975	NA	NA	haloacid dehalogenase-like hydrolase domain-containing protein 3
Qrob_P0748360.2	NA	-1.48452	NA	NA	chlorophyll a-b binding protein of lhcii type 1-like
Qrob_P0117000.2	NA	-1.46867	NA	NA	probable zinc metallopeptidase chloroplastic
Qrob_P0632610.2	NA	-1.46727	NA	NA	rhomboid protease glup
Qrob_P0117040.2	NA	-1.4423	NA	NA	probable zinc metallopeptidase chloroplastic
Qrob_P0462390.2	NA	-1.43462	NA	NA	probable aminotransferase tat2
Qrob_P0635430.2	NA	-1.42012	NA	NA	uncharacterized loc103453287
Qrob_P0474830.2	NA	-1.4034	NA	NA	receptor protein
Qrob_P0457720.2	NA	-1.36447	NA	NA	protein nrt1 ptr family
Qrob_P0073730.2	NA	-1.30338	NA	NA	protein notum homolog isoform x5
Qrob_P0738330.2	NA	-1.30203	NA	NA	zinc finger protein constans-like 16-like
Qrob_P0474820.2	NA	-1.2984	NA	NA	receptor protein
Qrob_P0463850.2	NA	-1.29415	NA	NA	amino acid permease 4-like
Qrob_P0748370.2	NA	-1.28384	NA	NA	chlorophyll a-b binding protein of lhcii type 1-like
Qrob_P0402760.2	NA	-1.27941	NA	NA	s-adenosyl-l-methionine-dependent methyltransferases superfamily protein isoform 1
Qrob_P0705410.2	NA	-1.2441	NA	NA	NA
Qrob_P0018730.2	NA	-1.23339	NA	NA	probable plastid-lipid-associated protein chloroplastic
Qrob_P0052980.2	NA	-1.23089	NA	NA	gdsl esterase lipase
Qrob_P0637950.2	NA	-1.22214	NA	NA	udp-glycosyltransferase 91a1-like
Qrob_P0354080.2	NA	-1.18041	NA	NA	beta-glucosidase 40
Qrob_P0165100.2	NA	-1.14383	NA	NA	PREDICTED: uncharacterized protein LOC100254824
Qrob_P0170170.2	NA	-1.13091	NA	NA	galactinol synthase
Qrob_P0609910.2	NA	-1.12681	NA	NA	ankyrin repeat-containing isoform 1
Qrob_P0389480.2	NA	-1.12562	NA	NA	ankyrin repeat-containing protein at3g12360-like isoform x2
Qrob_P0458020.2	NA	-1.10444	NA	NA	l-type lectin-domain containing receptor kinase -like
Qrob_P0415820.2	NA	1.01114	NA	NA	regulatory protein
Qrob_P0403220.2	NA	1.07353	2.8676	NA	sucrose synthase
Qrob_P0033330.2	NA	1.10933	NA	NA	(+)-neomenthol dehydrogenase-like
Qrob_P0736560.2	NA	1.16746	NA	NA	NA
Qrob_P0438410.2	NA	1.1987	NA	NA	pathogen induced protein 2-4
Qrob_P0364360.2	NA	1.21889	NA	NA	f-box protein at5g07610-like
Qrob_P0530110.2	NA	1.23424	NA	NA	serine threonine-protein kinase
Qrob_P0413140.2	NA	1.29029	NA	NA	probable protein phosphatase 2c 49
Qrob_P0134280.2	NA	1.40107	NA	NA	zinc finger ccch domain-containing protein 48-like
Qrob_P0752080.2	NA	1.43863	NA	NA	geraniol 8-hydroxylase-like
Qrob_P0701860.2	NA	1.45312	NA	NA	protein odorant1-like
Qrob_P0256460.2	NA	1.47164	NA	NA	unnamed protein product
Qrob_P0748260.2	NA	1.50351	NA	NA	NA
Qrob_P0147450.2	NA	1.51038	NA	NA	cyclic nucleotide-gated ion channel 1-like
Qrob_P0541780.2	NA	1.5268	NA	NA	geraniol 8-hydroxylase-like
Qrob_P0134600.2	NA	1.52919	NA	NA	zinc finger ccch domain-containing protein 48-like
Qrob_P0507840.2	NA	1.54305	NA	NA	ww domain-binding protein 11-like
Qrob_P0735120.2	NA	1.57867	NA	NA	letm1 and ef-hand domain-containing protein mitochondrial-like
Qrob_P0600730.2	NA	1.60791	NA	NA	1-aminocyclopropane-1-carboxylate oxidase homolog 4-like
Qrob_P0600740.2	NA	1.61683	NA	NA	1-aminocyclopropane-1-carboxylate oxidase homolog 4-like
Qrob_P0422130.2	NA	1.68124	NA	NA	nac domain-containing protein 74
Qrob_P0371470.2	NA	1.7168	NA	NA	alpha- -glucan-protein synthase
Qrob_P0189090.2	NA	1.79372	NA	NA	receptor-like protein 12
Qrob_P0749440.2	NA	1.81843	NA	NA	calcium-transporting atpase plasma membrane-type-like
Qrob_P0314030.2	NA	1.83886	NA	NA	early light-induced protein chloroplastic-like
Qrob_P0547870.2	NA	1.84686	NA	NA	receptor-like protein 12
Qrob_P0417390.2	NA	1.84712	NA	NA	glutathione s-transferase u10-like
Qrob_P0134750.2	NA	1.85724	-2.44549	NA	zinc finger ccch domain-containing protein 48-like
Qrob_P0301390.2	NA	1.86533	NA	NA	calcium-dependent protein kinase 10
Qrob_P0121310.2	NA	1.88487	NA	NA	hop-interacting protein thi031
Qrob_P0134640.2	NA	1.89775	NA	NA	receptor-like protein 12
Qrob_P0087800.2	NA	1.90711	NA	NA	serine threonine-protein kinase sapk3-like
Qrob_P0257590.2	NA	1.9085	NA	NA	dihydroflavonol-4-reductase isoform x1
Qrob_P0194850.2	NA	1.91006	NA	NA	hydroquinone glucosyltransferase-like
Qrob_P0351460.2	NA	1.93073	NA	NA	udp-glycosyltransferase 85a5-like
Qrob_P0170210.2	NA	1.93749	NA	NA	probable nucleoredoxin 1
Qrob_P0746600.2	NA	1.94074	NA	NA	regulator of vps4 activity in the mvb pathway
Qrob_P0134500.2	NA	1.97392	-3.08435	NA	receptor-like protein 12
Qrob_P0183070.2	NA	1.97755	NA	NA	protein basic pentacysteine6
Qrob_P0227860.2	NA	1.99305	NA	NA	u-box domain-containing protein 28-like
Qrob_P0067270.2	NA	2.00946	NA	NA	1-aminocyclopropane-1-carboxylate oxidase homolog 4-like
Qrob_P0533870.2	NA	2.01686	NA	NA	subtilisin-like protease
Qrob_P0636600.2	NA	2.04494	NA	NA	disease resistance family protein lrr family
Qrob_P0249450.2	NA	2.04916	NA	NA	pirin-like protein
Qrob_P0134510.2	NA	2.09016	-2.41058	NA	receptor-like protein 12
Qrob_P0313450.2	NA	2.09438	NA	NA	abc transporter g family member 22 isoform x1
Qrob_P0488940.2	NA	2.09825	NA	NA	receptor-like protein 12
Qrob_P0412400.2	NA	2.12868	NA	NA	g-type lectin s-receptor-like serine threonine-protein kinase at1g11300
Qrob_P0311320.2	NA	2.15343	NA	NA	glutamate receptor -like
Qrob_P0402320.2	NA	2.17805	NA	NA	protein nrt1 ptr family -like
Qrob_P0488880.2	NA	2.24704	NA	NA	receptor like protein
Qrob_P0564370.2	NA	2.25508	NA	NA	probable anion transporter 5
Qrob_P0705850.2	NA	2.27486	NA	NA	probable wrky transcription factor 51
Qrob_P0120160.2	NA	2.32522	NA	NA	protein pns1-like
Qrob_P0209960.2	NA	2.33111	NA	NA	probable glutathione s-transferase
Qrob_P0597820.2	NA	2.37286	NA	NA	cysteine-rich receptor-like protein kinase 10
Qrob_P0016510.2	NA	2.39764	NA	NA	trna(adenine ) chloroplastic
Qrob_P0697920.2	NA	2.39814	NA	NA	floral homeotic protein apetala 2-like isoform x1
Qrob_P0584160.2	NA	2.4104	NA	NA	tropinone reductase homolog at1g07440-like isoform x1
Qrob_P0328050.2	NA	2.42472	NA	NA	phenylalanine ammonia-lyase
Qrob_P0220250.2	NA	2.46306	NA	NA	methyltransferase ddb_g0268948
Qrob_P0750550.2	NA	2.46477	NA	NA	glutaredoxin-c1 protein
Qrob_P0145620.2	NA	2.4968	NA	NA	heat stress transcription factor b-3
Qrob_P0356970.2	NA	2.5365	NA	NA	ankyrin repeat-containing protein at3g12360-like
Qrob_P0488960.2	NA	2.55576	NA	NA	receptor like protein
Qrob_P0511400.2	NA	2.5791	NA	NA	wall-associated receptor kinase-like 16
Qrob_P0597720.2	NA	2.62906	NA	NA	cysteine-rich receptor-like protein kinase 10
Qrob_P0457180.2	NA	2.6419	NA	NA	probable wrky transcription factor 70
Qrob_P0153090.2	NA	2.6435	NA	NA	probable carbohydrate esterase at4g34215
Qrob_P0069960.2	NA	2.64531	NA	NA	lipase-like pad4
Qrob_P0649350.2	NA	2.669	NA	NA	purple acid phosphatase 22-like
Qrob_P0547780.2	NA	2.71859	NA	NA	receptor-like protein 12
Qrob_P0441300.2	NA	2.72804	NA	NA	PREDICTED: uncharacterized protein LOC100250261
Qrob_P0097770.2	NA	2.79262	NA	NA	hydroquinone glucosyltransferase-like
Qrob_P0069980.2	NA	2.8276	NA	NA	lipase-like pad4
Qrob_P0070020.2	NA	2.84056	NA	NA	disease resistance
Qrob_P0352050.2	NA	2.88673	NA	NA	tubulin beta chain
Qrob_P0109290.2	NA	2.90886	NA	NA	brassinosteroid insensitive 1-associated receptor kinase 1
Qrob_P0104530.2	NA	3.03733	NA	NA	aaa-type atpase like protein
Qrob_P0349760.2	NA	3.03956	NA	NA	probable mannitol dehydrogenase
Qrob_P0322780.2	NA	3.11698	NA	NA	derlin- -like
Qrob_P0006050.2	NA	3.15374	NA	NA	lrr receptor-like serine threonine-protein kinase fls2 isoform x1
Qrob_P0325070.2	NA	3.16871	NA	NA	protein plant cadmium resistance 2-like
Qrob_P0321590.2	NA	3.24661	NA	NA	probable trehalose-phosphate phosphatase c
Qrob_P0390410.2	NA	3.26777	NA	NA	glucan endo- -beta-glucosidase-like
Qrob_P0069780.2	NA	3.26984	NA	NA	tyrosine dopa decarboxylase
Qrob_P0640860.2	NA	3.29489	NA	NA	non-specific lipid-transfer protein 1-like
Qrob_P0103810.2	NA	3.29937	NA	NA	receptor like protein
Qrob_P0656020.2	NA	3.34194	NA	NA	probable protein phosphatase 2c 75
Qrob_P0203980.2	NA	3.34247	NA	NA	NA
Qrob_P0468710.2	NA	3.35528	NA	NA	(-)-germacrene d synthase-like
Qrob_P0325480.2	NA	3.40611	NA	NA	salicylic acid-binding protein 2
Qrob_P0539820.2	NA	3.4357	NA	NA	metal ion binding
Qrob_P0098970.2	NA	3.52544	NA	NA	tmv resistance protein n-like
Qrob_P0066940.2	NA	3.52911	-3.66768	NA	protein plant cadmium resistance 2-like
Qrob_P0531700.2	NA	3.53341	NA	NA	g-type lectin s-receptor-like serine threonine-protein kinase rlk1
Qrob_P0277190.2	NA	3.54874	NA	NA	probable calcium-binding protein cml45
Qrob_P0066960.2	NA	3.61167	-3.62396	NA	protein plant cadmium resistance 2-like
Qrob_P0098880.2	NA	3.68325	NA	NA	tmv resistance protein n-like
Qrob_P0702160.2	NA	3.696	NA	NA	probable rhamnose biosynthetic enzyme 1
Qrob_P0325460.2	NA	3.72585	NA	NA	salicylic acid-binding protein 2-like
Qrob_P0098920.2	NA	3.9382	NA	NA	tmv resistance protein n-like
Qrob_P0244970.2	NA	4.07378	NA	NA	probable lrr receptor-like serine threonine-protein kinase at4g36180 isoform x1
Qrob_P0636540.2	NA	4.07912	NA	NA	disease resistance family protein lrr family
Qrob_P0099020.2	NA	4.12239	NA	NA	tmv resistance protein n-like
Qrob_P0091080.2	NA	4.13745	NA	NA	aaa-type atpase like protein
Qrob_P0375830.2	NA	4.14199	NA	NA	probable lrr receptor-like serine threonine-protein kinase at4g08850
Qrob_P0534140.2	NA	4.16564	NA	NA	leucine-rich repeat receptor-like protein kinase
Qrob_P0388040.2	NA	4.20176	NA	NA	probable flavin-containing monooxygenase 1
Qrob_P0334080.2	NA	4.21388	NA	NA	caffeic acid 3-o-methyltransferase-like
Qrob_P0710360.2	NA	4.27654	NA	NA	salicylic acid-binding protein 2-like
Qrob_P0098890.2	NA	4.41178	NA	NA	tmv resistance protein n-like
Qrob_P0325440.2	NA	4.42549	NA	NA	salicylic acid-binding protein 2
Qrob_P0375810.2	NA	4.68932	NA	NA	probable lrr receptor-like serine threonine-protein kinase at4g08850
Qrob_P0473250.2	NA	4.7424	NA	NA	PREDICTED: uncharacterized protein LOC103419762
Qrob_P0584150.2	NA	4.98205	NA	NA	tropinone reductase homolog at1g07440-like isoform x1
Qrob_P0509250.2	NA	5.25785	NA	NA	von willebrand factor a domain-containing protein ddb_g0286969-like
Qrob_P0633060.2	NA	5.31869	-4.1515	NA	early light-induced protein chloroplastic-like
Qrob_P0375800.2	NA	5.39247	NA	NA	probable lrr receptor-like serine threonine-protein kinase at4g08850
Qrob_P0119270.2	NA	5.72213	NA	NA	alpha-farnesene synthase
Qrob_P0119200.2	NA	6.98966	NA	NA	alpha-farnesene synthase
Qrob_P0311290.2	NA	7.18692	NA	NA	glutamate receptor -like
Qrob_P0375730.2	NA	7.21604	NA	NA	probable lrr receptor-like serine threonine-protein kinase at4g08850
Qrob_P0119230.2	NA	7.26138	-5.45042	NA	alpha-farnesene synthase
Qrob_P0314040.2	NA	7.47949	NA	NA	early light-induced protein chloroplastic-like
Qrob_P0119190.2	NA	8.29858	NA	NA	alpha-farnesene synthase
Qrob_P0119250.2	NA	NA	-6.32795	NA	alpha-farnesene synthase
Qrob_P0119260.2	NA	NA	-6.28192	NA	alpha-farnesene synthase
Qrob_P0635640.2	NA	NA	-4.82998	NA	glucose-6-phosphate phosphate translocator chloroplastic-like
Qrob_P0274320.2	NA	NA	-3.97085	NA	probable receptor-like protein kinase at1g67000
Qrob_P0485040.2	NA	NA	-3.81265	NA	probable lrr receptor-like serine threonine-protein kinase at4g36180-like
Qrob_P0116170.2	NA	NA	-3.80598	NA	flavonol synthase flavanone 3-hydroxylase-like
Qrob_P0116180.2	NA	NA	-3.43631	NA	flavonol synthase flavanone 3-hydroxylase-like
Qrob_P0318420.2	NA	NA	-3.18803	NA	hypothetical protein CICLE_v10002041mg
Qrob_P0318430.2	NA	NA	-2.88729	NA	PREDICTED: uncharacterized protein LOC100245440
Qrob_P0577230.2	NA	NA	-2.6984	NA	cinnamoyl- reductase-related family protein
Qrob_P0554040.2	NA	NA	-2.48278	NA	cinnamoyl- reductase 2-like
Qrob_P0152760.2	NA	NA	-1.88699	NA	transporter arsb
Qrob_P0591010.2	NA	NA	-1.88629	NA	f-box protein pp2-a12-like
Qrob_P0038080.2	NA	NA	-1.85099	NA	carotenoid cleavage dioxygenase 1
Qrob_P0507920.2	NA	NA	-1.62756	NA	aldehyde dehydrogenase family 3 member f1-like
Qrob_P0455170.2	NA	NA	1.7239	NA	serine carboxypeptidase-like 27
Qrob_P0142070.2	NA	NA	1.76975	NA	protein trichome birefringence-like
Qrob_P0517600.2	NA	NA	2.01842	NA	probable polyamine oxidase 5
Qrob_P0755370.2	NA	NA	2.09462	NA	trna-splicing ligase
Qrob_P0600350.2	NA	NA	2.10736	NA	probable receptor-like serine threonine-protein kinase at5g57670
Qrob_P0396570.2	NA	NA	2.15707	NA	cysteine-rich repeat secretory protein 60
Qrob_P0377160.2	NA	NA	2.18404	NA	probable polygalacturonase
Qrob_P0689080.2	NA	NA	2.23707	NA	alpha tubulin 1
Qrob_P0137120.2	NA	NA	2.24285	NA	probable methyltransferase pmt14
Qrob_P0608150.2	NA	NA	2.25344	NA	duf641 family protein
Qrob_P0013190.2	NA	NA	2.25883	NA	rop guanine nucleotide exchange factor 12-like
Qrob_P0477310.2	NA	NA	2.27389	NA	glycosyl hydrolase superfamily protein isoform 1
Qrob_P0723550.2	NA	NA	2.41458	NA	probable indole-3-acetic acid-amido synthetase
Qrob_P0424680.2	NA	NA	2.41848	NA	serine-threonine protein plant-
Qrob_P0132220.2	NA	NA	2.4257	NA	alpha tubulin 1
Qrob_P0543280.2	NA	NA	2.44387	NA	protein spiral1-like 1
Qrob_P0022360.2	NA	NA	2.44418	NA	rab6-interacting golgin-like
Qrob_P0085950.2	NA	NA	2.44594	NA	beta-galactosidase 1-like
Qrob_P0371460.2	NA	NA	2.45084	NA	cytochrome p450 85a
Qrob_P0680570.2	NA	NA	2.4866	NA	probable galacturonosyltransferase 12
Qrob_P0222320.2	NA	NA	2.53338	NA	tubulin beta-2 chain
Qrob_P0005870.2	NA	NA	2.56043	NA	serine threonine-protein kinase ht1-like
Qrob_P0372480.2	NA	NA	2.57407	NA	tubulin beta-1 chain
Qrob_P0640980.2	NA	NA	2.64415	NA	caffeic acid 3-o-methyltransferase
Qrob_P0578850.2	NA	NA	2.67903	NA	pectin methylesterase
Qrob_P0410540.2	NA	NA	2.69061	NA	probable serine threonine-protein kinase at4g35230
Qrob_P0226150.2	NA	NA	2.70129	NA	subtilisin-like protease
Qrob_P0304130.2	NA	NA	2.71849	NA	lipid-transfer protein dir1
Qrob_P0086190.2	NA	NA	2.71854	NA	auxin transporter-like protein 2
Qrob_P0570930.2	NA	NA	2.72776	NA	rho gtpase-activating protein 5-like
Qrob_P0217910.2	NA	NA	2.79717	NA	ef-hand calcium-binding domain-containing protein 4a
Qrob_P0297690.2	NA	NA	2.8114	NA	calcium-transporting atpase plasma membrane-type-like
Qrob_P0279530.2	NA	NA	2.81619	NA	thermospermine synthase acaulis5-like
Qrob_P0135420.2	NA	NA	2.82445	NA	exocyst complex component exo70a1-like
Qrob_P0247010.2	NA	NA	2.83589	NA	probable receptor-like protein kinase at5g18500
Qrob_P0546940.2	NA	NA	2.84559	NA	nodulin 3 family protein isoform partial
Qrob_P0206880.2	NA	NA	2.85262	NA	gibberellin 20-oxidase 1
Qrob_P0374990.2	NA	NA	2.85439	NA	molybdate-anion transporter-like
Qrob_P0541850.2	NA	NA	2.86612	NA	stomatal closure-related actin-binding protein 3
Qrob_P0504190.2	NA	NA	2.87128	NA	g-type lectin s-receptor-like serine threonine-protein kinase sd2-2
Qrob_P0315870.2	NA	NA	2.87324	NA	protein yls9
Qrob_P0188540.2	NA	NA	2.88802	NA	PREDICTED: uncharacterized protein LOC103328936
Qrob_P0359090.2	NA	NA	2.89831	NA	tpx2 family isoform 1
Qrob_P0183040.2	NA	NA	2.91012	NA	nac domain-containing protein 7-like
Qrob_P0726520.2	NA	NA	2.94367	NA	alpha tubulin 1
Qrob_P0206100.2	NA	NA	2.98139	NA	l-ascorbate oxidase homolog
Qrob_P0442920.2	NA	NA	2.99428	NA	protein fantastic four 1-like
Qrob_P0225400.2	NA	NA	2.99635	NA	subtilisin-like protease
Qrob_P0427770.2	NA	NA	3.05611	NA	NA
Qrob_P0541420.2	NA	NA	3.10245	NA	protein odorant1-like
Qrob_P0427780.2	NA	NA	3.10421	NA	g-type lectin s-receptor-like serine threonine-protein kinase at1g11410
Qrob_P0158680.2	NA	NA	3.11511	NA	amidase -like
Qrob_P0251450.2	NA	NA	3.12042	NA	Uncharacterized protein TCM_007583
Qrob_P0539490.2	NA	NA	3.1688	NA	hypothetical protein POPTR_0004s01820g
Qrob_P0224390.2	NA	NA	3.18554	NA	alpha tubulin 1
Qrob_P0427820.2	NA	NA	3.18738	NA	g-type lectin s-receptor-like serine threonine-protein kinase at1g11410
Qrob_P0291400.2	NA	NA	3.19541	NA	germin-like protein 5-1
Qrob_P0254860.2	NA	NA	3.19595	NA	probable inactive receptor kinase at1g48480
Qrob_P0348320.2	NA	NA	3.27274	NA	laccase family protein
Qrob_P0138790.2	NA	NA	3.27376	NA	tubulin beta-1 chain
Qrob_P0162940.2	NA	NA	3.27486	NA	subtilisin-like protease
Qrob_P0652490.2	NA	NA	3.30108	NA	cytochrome p450 714c2-like
Qrob_P0655580.2	NA	NA	3.34088	NA	probable polygalacturonase at1g80170
Qrob_P0186780.2	NA	NA	3.34302	NA	esterase-like isoform x1
Qrob_P0643290.2	NA	NA	3.35567	NA	kinesin-3 isoform x2
Qrob_P0703760.2	NA	NA	3.38629	NA	leucine-rich repeat family
Qrob_P0551020.2	NA	NA	3.39778	NA	cytochrome p450 cyp749a22-like
Qrob_P0202390.2	NA	NA	3.43588	NA	cytochrome p450 cyp749a22-like
Qrob_P0440020.2	NA	NA	3.46354	NA	pectinesterase-like
Qrob_P0457090.2	NA	NA	3.48881	NA	cytochrome p450
Qrob_P0365460.2	NA	NA	3.50349	NA	glutaredoxin family
Qrob_P0304160.2	NA	NA	3.5107	NA	lipid-transfer protein dir1
Qrob_P0552180.2	NA	NA	3.54702	NA	ras-related protein rab7
Qrob_P0517650.2	NA	NA	3.54749	NA	low quality protein: beta-galactosidase
Qrob_P0367140.2	NA	NA	3.56777	NA	fasciclin-like arabinogalactan protein 2
Qrob_P0703720.2	NA	NA	3.58073	NA	leucine-rich repeat family
Qrob_P0703790.2	NA	NA	3.61223	NA	protein irx15-like-like
Qrob_P0273540.2	NA	NA	3.61501	NA	calcium-binding ef-hand family
Qrob_P0348530.2	NA	NA	3.64355	NA	probable aquaporin pip1-2
Qrob_P0055580.2	NA	NA	3.65666	NA	serine carboxypeptidase-like 25
Qrob_P0527500.2	NA	NA	3.6715	NA	heparanase-like protein 3
Qrob_P0568810.2	NA	NA	3.67746	NA	c-type mannose receptor 2
Qrob_P0158740.2	NA	NA	3.68938	NA	amidase isoform x1
Qrob_P0536290.2	NA	NA	3.68941	NA	65-kda microtubule-associated protein 8-like
Qrob_P0198490.2	NA	NA	3.69574	NA	long-chain-alcohol oxidase fao4a
Qrob_P0492200.2	NA	NA	3.71535	NA	probable flavin-containing monooxygenase 1
Qrob_P0473660.2	NA	NA	3.72149	NA	endoglucanase 10
Qrob_P0699440.2	NA	NA	3.73204	NA	probable inactive receptor kinase at4g23740
Qrob_P0458910.2	NA	NA	3.73632	NA	germin-like protein subfamily 3 member 4
Qrob_P0162690.2	NA	NA	3.74511	NA	filament-like plant protein 7
Qrob_P0726350.2	NA	NA	3.75341	NA	NA
Qrob_P0264400.2	NA	NA	3.75418	NA	gata transcription factor 15-like
Qrob_P0224430.2	NA	NA	3.7544	NA	fimbrin-like protein 2
Qrob_P0689040.2	NA	NA	3.76639	NA	pyruvate kinase isozyme chloroplastic-like isoform x3
Qrob_P0600830.2	NA	NA	3.7685	NA	ring-h2 finger protein atl54-like
Qrob_P0583930.2	NA	NA	3.77443	NA	14 kda proline-rich
Qrob_P0451690.2	NA	NA	3.78236	NA	transcription factor myb86-like
Qrob_P0748120.2	NA	NA	3.85832	NA	myb family transcription factor family protein
Qrob_P0728290.2	NA	NA	3.89483	NA	transcription factor myb86
Qrob_P0499790.2	NA	NA	4.04074	NA	legume-specific protein
Qrob_P0337700.2	NA	NA	4.04592	NA	lacasse diphenol oxidase
Qrob_P0198480.2	NA	NA	4.07778	NA	long-chain-alcohol oxidase fao4a
Qrob_P0599700.2	NA	NA	4.08788	NA	unnamed protein product
Qrob_P0731760.2	NA	NA	4.13133	NA	dirigent protein 22-like
Qrob_P0602120.2	NA	NA	4.16748	NA	hypothetical protein CICLE_v10029550mg
Qrob_P0364040.2	NA	NA	4.17443	NA	xylem serine proteinase 1
Qrob_P0283540.2	NA	NA	4.17876	NA	aspartic proteinase-like protein 1
Qrob_P0687890.2	NA	NA	4.22276	NA	probable copper-transporting atpase hma5
Qrob_P0107890.2	NA	NA	4.22686	NA	probable lrr receptor-like serine threonine-protein kinase mrh1 isoform x1
Qrob_P0595370.2	NA	NA	4.22706	NA	transcription factor as1
Qrob_P0598130.2	NA	NA	4.24685	NA	methyladenine glycosylase family protein
Qrob_P0664170.2	NA	NA	4.26892	NA	probable serine threonine-protein kinase at5g41260
Qrob_P0186690.2	NA	NA	4.2748	NA	esterase-like isoform x1
Qrob_P0363010.2	NA	NA	4.3381	NA	kinesin kp1-like
Qrob_P0688630.2	NA	NA	4.40289	NA	flavin-containing monooxygenase fmo gs-ox-like 9
Qrob_P0703740.2	NA	NA	4.41416	NA	leucine-rich repeat family
Qrob_P0426490.2	NA	NA	4.4381	NA	cyclin-dependent protein kinase inhibitor smr3-like
Qrob_P0624280.2	NA	NA	4.45043	NA	cytochrome c oxidase subunit 3
Qrob_P0532880.2	NA	NA	4.47788	NA	probable galacturonosyltransferase-like 1
Qrob_P0196360.2	NA	NA	4.47862	NA	3 -n-debenzoyl-2 -deoxytaxol n-benzoyltransferase
Qrob_P0738970.2	NA	NA	4.48048	NA	nac domain-containing protein 8-like
Qrob_P0257200.2	NA	NA	4.48672	NA	dna-damage-repair toleration protein drt100-like
Qrob_P0677060.2	NA	NA	4.52071	NA	peroxidase 16-like
Qrob_P0541470.2	NA	NA	4.5549	NA	21 kda
Qrob_P0440940.2	NA	NA	4.56631	NA	germin-like protein subfamily 2 member 4
Qrob_P0475670.2	NA	NA	4.58391	NA	probable 2-oxoglutarate fe -dependent dioxygenase
Qrob_P0400840.2	NA	NA	4.60548	NA	phosphatidylcholine:diacylglycerol cholinephosphotransferase 1-like
Qrob_P0475660.2	NA	NA	4.61019	NA	probable 2-oxoglutarate fe -dependent dioxygenase
Qrob_P0152720.2	NA	NA	4.73518	NA	bahd acyltransferase dcr-like
Qrob_P0186760.2	NA	NA	4.76256	NA	esterase-like
Qrob_P0640940.2	NA	NA	4.77188	NA	sporulation-specific protein 15-like
Qrob_P0728170.2	NA	NA	4.77445	NA	NA
Qrob_P0039160.2	NA	NA	4.78187	NA	protein trichome birefringence-like 38
Qrob_P0246370.2	NA	NA	4.78632	NA	cytochrome p450 77a4
Qrob_P0352640.2	NA	NA	4.80051	NA	gdsl esterase lipase at2g04570-like
Qrob_P0084200.2	NA	NA	4.82326	NA	phospholipase a2-alpha-like
Qrob_P0516150.2	NA	NA	4.8495	NA	PREDICTED: uncharacterized protein LOC101499882
Qrob_P0743810.2	NA	NA	4.86099	NA	probable xyloglucan glycosyltransferase 5
Qrob_P0700660.2	NA	NA	4.86363	NA	gdsl esterase lipase at3g48460
Qrob_P0082270.2	NA	NA	4.89573	NA	galactinol synthase 1
Qrob_P0476910.2	NA	NA	4.89801	NA	Uncharacterized protein isoform 2
Qrob_P0463780.2	NA	NA	4.90653	NA	actin-depolymerizing factor 5
Qrob_P0045250.2	NA	NA	4.94129	NA	blue copper
Qrob_P0296360.2	NA	NA	4.94515	NA	peroxidase 72-like
Qrob_P0704240.2	NA	NA	4.95205	NA	probable galacturonosyltransferase-like 1
Qrob_P0042560.2	NA	NA	4.96044	NA	protein yls3-like
Qrob_P0682800.2	NA	NA	4.96364	NA	probable pectate lyase 5
Qrob_P0510980.2	NA	NA	4.98195	NA	peroxidase 64
Qrob_P0444930.2	NA	NA	4.99684	NA	duf246 domain-containing protein
Qrob_P0388130.2	NA	NA	5.00477	NA	respiratory burst oxidase homolog protein e-like isoform x1
Qrob_P0596980.2	NA	NA	5.00604	NA	PREDICTED: uncharacterized protein LOC105120268 isoform X1
Qrob_P0070740.2	NA	NA	5.02169	NA	serine carboxypeptidase 24-like
Qrob_P0033520.2	NA	NA	5.03079	NA	myb-related protein 308
Qrob_P0599730.2	NA	NA	5.03634	NA	unnamed protein product
Qrob_P0596970.2	NA	NA	5.09856	NA	PREDICTED: uncharacterized protein LOC101215745
Qrob_P0278810.2	NA	NA	5.1073	NA	leucine-rich repeat extensin-like protein 6
Qrob_P0715490.2	NA	NA	5.13978	NA	septum-promoting gtp-binding protein 1
Qrob_P0706100.2	NA	NA	5.15955	NA	leucine-rich repeat extensin-like protein 4
Qrob_P0137200.2	NA	NA	5.15955	NA	peroxidase 20
Qrob_P0151690.2	NA	NA	5.19686	NA	glutathione s-transferase-like
Qrob_P0241030.2	NA	NA	5.20627	NA	polygalacturonase qrt3
Qrob_P0070060.2	NA	NA	5.24629	NA	microtubule-associated protein tortifolia1
Qrob_P0630810.2	NA	NA	5.28602	NA	galactan synthase 1
Qrob_P0247370.2	NA	NA	5.30714	NA	rac-like gtp-binding protein 5
Qrob_P0662760.2	NA	NA	5.33981	NA	tubulin beta chain-like
Qrob_P0296370.2	NA	NA	5.37198	NA	peroxidase 72-like
Qrob_P0657680.2	NA	NA	5.38035	NA	protein iq-domain 1
Qrob_P0264740.2	NA	NA	5.38152	NA	l-gulonolactone oxidase
Qrob_P0396700.2	NA	NA	5.39914	NA	probable pectinesterase pectinesterase inhibitor 7
Qrob_P0475680.2	NA	NA	5.40062	NA	probable 2-oxoglutarate fe -dependent dioxygenase
Qrob_P0640640.2	NA	NA	5.41103	NA	laccase-11-like
Qrob_P0257550.2	NA	NA	5.43158	NA	(-)-germacrene d synthase
Qrob_P0110250.2	NA	NA	5.46335	NA	pctp-like protein
Qrob_P0004110.2	NA	NA	5.52378	NA	protein trichome birefringence-like 33
Qrob_P0182380.2	NA	NA	5.52426	NA	o-fucosyltransferase family protein isoform 1
Qrob_P0474940.2	NA	NA	5.52506	NA	cysteine-rich repeat secretory protein 38-like
Qrob_P0719130.2	NA	NA	5.56826	NA	peroxidase 72-like
Qrob_P0008190.2	NA	NA	5.60412	NA	peroxidase a2-like
Qrob_P0464600.2	NA	NA	5.61315	NA	protein odorant1-like
Qrob_P0477560.2	NA	NA	5.6142	NA	glucose-methanol-choline oxidoreductase family protein isoform 1
Qrob_P0669630.2	NA	NA	5.64772	NA	aspartic proteinase nepenthesin-1
Qrob_P0291650.2	NA	NA	5.68638	NA	auxin-induced protein 15a-like
Qrob_P0555640.2	NA	NA	5.71506	NA	Uncharacterized protein TCM_014112
Qrob_P0008210.2	NA	NA	5.72059	NA	peroxidase a2-like
Qrob_P0457730.2	NA	NA	5.7681	NA	endoglucanase 11-like
Qrob_P0658140.2	NA	NA	5.79355	NA	Uncharacterized protein TCM_001007
Qrob_P0261440.2	NA	NA	5.80508	NA	protein irx15-like-like
Qrob_P0004500.2	NA	NA	5.81871	NA	PREDICTED: uncharacterized protein LOC102616627 isoform X1
Qrob_P0453600.2	NA	NA	5.84858	NA	e3 ubiquitin-protein ligase rnf181-like
Qrob_P0479220.2	NA	NA	5.87989	NA	cytochrome b561 and domon domain-containing protein at3g61750
Qrob_P0371350.2	NA	NA	5.88417	NA	cobra-like protein 4
Qrob_P0427880.2	NA	NA	5.94307	NA	g-type lectin s-receptor-like serine threonine-protein kinase at1g11410
Qrob_P0209700.2	NA	NA	5.98192	NA	laccase diphenol oxidase family protein
Qrob_P0018100.2	NA	NA	6.08566	NA	fasciclin-like arabinogalactan protein 12
Qrob_P0311870.2	NA	NA	6.10155	NA	l-ascorbate oxidase homolog
Qrob_P0381110.2	NA	NA	6.11227	NA	Uncharacterized protein TCM_014508
Qrob_P0388890.2	NA	NA	6.14127	NA	transcription factor myb86
Qrob_P0752870.2	NA	NA	6.17808	NA	NA
Qrob_P0039170.2	NA	NA	6.19033	NA	dirigent protein 22-like
Qrob_P0358610.2	NA	NA	6.2065	NA	enoyl-
Qrob_P0736310.2	NA	NA	6.23879	NA	laccase-15-like
Qrob_P0256380.2	NA	NA	6.24254	NA	galactose oxidase
Qrob_P0187460.2	NA	NA	6.26205	NA	-binding protein 3 isoform 1
Qrob_P0457740.2	NA	NA	6.29429	NA	endoglucanase 11-like
Qrob_P0291780.2	NA	NA	6.35625	NA	saur-like auxin-responsive protein family
Qrob_P0076460.2	NA	NA	6.36992	NA	PREDICTED: uncharacterized protein LOC105644073
Qrob_P0135910.2	NA	NA	6.4427	NA	cellulose synthase a catalytic subunit 4
Qrob_P0336110.2	NA	NA	6.5029	NA	bag family molecular chaperone regulator 4-like
Qrob_P0245260.2	NA	NA	6.51076	NA	kda proline-rich
Qrob_P0649450.2	NA	NA	6.52496	NA	peptidoglycan-binding domain protein
Qrob_P0280140.2	NA	NA	6.53433	NA	transcription repressor ofp17-like
Qrob_P0690000.2	NA	NA	6.54527	NA	transcription factor myb46-like
Qrob_P0327610.2	NA	NA	6.58989	NA	fasciclin-like arabinogalactan protein 11
Qrob_P0000950.2	NA	NA	6.62483	NA	crib domain-containing protein ric4-like
Qrob_P0712730.2	NA	NA	6.65335	NA	cellulose synthase
Qrob_P0050410.2	NA	NA	6.70714	NA	bifunctional pinoresinol-lariciresinol reductase 2-like
Qrob_P0543210.2	NA	NA	6.74335	NA	cobra-like protein 4
Qrob_P0107240.2	NA	NA	6.75289	NA	multidrug resistance protein abc transporter family protein
Qrob_P0236990.2	NA	NA	6.76973	NA	probable inactive receptor-like protein kinase at3g56050
Qrob_P0605380.2	NA	NA	6.79775	NA	fasciclin-like arabinogalactan protein 13
Qrob_P0479360.2	NA	NA	6.82362	NA	ring-h2 finger protein atl21a
Qrob_P0669360.2	NA	NA	6.83197	NA	flavonoid 3 -methyltransferase-like isoform x1
Qrob_P0649440.2	NA	NA	6.853	NA	peptidoglycan-binding domain protein
Qrob_P0716090.2	NA	NA	6.87472	NA	laccase-4-like
Qrob_P0076360.2	NA	NA	6.9048	NA	expansin s1 precursor family protein
Qrob_P0705550.2	NA	NA	6.94471	NA	probable glycerol-3-phosphate acyltransferase 8
Qrob_P0038250.2	NA	NA	6.98245	NA	transcription factor myb46-like
Qrob_P0357400.2	NA	NA	6.99089	NA	histidine-containing phosphotransfer protein 4
Qrob_P0126530.2	NA	NA	7.06661	NA	peroxidase 4-like
Qrob_P0291660.2	NA	NA	7.09572	NA	auxin-induced protein 15a-like
Qrob_P0107270.2	NA	NA	7.12787	NA	probable beta-d-xylosidase 2
Qrob_P0280050.2	NA	NA	7.21675	NA	expansin alpha
Qrob_P0371720.2	NA	NA	7.25639	NA	zinc finger ccch domain-containing protein 15-like isoform x1
Qrob_P0745300.2	NA	NA	7.26404	NA	galactose oxidase-like
Qrob_P0520480.2	NA	NA	7.26988	NA	laccase-17-like
Qrob_P0424780.2	NA	NA	7.3597	NA	laccase-17-like
Qrob_P0656010.2	NA	NA	7.37933	NA	subtilisin-like protease
Qrob_P0390820.2	NA	NA	7.37994	NA	taxadien-5-alpha-ol o-acetyltransferase
Qrob_P0462110.2	NA	NA	7.39113	NA	receptor-like serine threonine-protein kinase
Qrob_P0018120.2	NA	NA	7.43575	NA	fasciclin-like arabinogalactan protein 12
Qrob_P0188060.2	NA	NA	7.48739	NA	probable pectinesterase pectinesterase inhibitor 25
Qrob_P0351420.2	NA	NA	7.49372	NA	thaumatin-like protein
Qrob_P0126550.2	NA	NA	7.56585	NA	btb poz domain-containing protein at3g56230-like
Qrob_P0705540.2	NA	NA	7.72043	NA	probable glycerol-3-phosphate acyltransferase 8
Qrob_P0307780.2	NA	NA	7.72945	NA	laccase-17-like
Qrob_P0623010.2	NA	NA	7.72959	NA	alpha beta-hydrolases superfamily protein
Qrob_P0713250.2	NA	NA	7.74647	NA	pr-10 type pathogenesis-related protein
Qrob_P0010810.2	NA	NA	7.79541	NA	long chain acyl- synthetase 2
Qrob_P0242500.2	NA	NA	7.86603	NA	metalloendoproteinase 1
Qrob_P0410170.2	NA	NA	7.89707	NA	nucleic acid binding
Qrob_P0614090.2	NA	NA	7.94123	NA	gdsl-motif lipase hydrolase family protein
Qrob_P0516630.2	NA	NA	7.98975	NA	vinorine synthase-like
Qrob_P0614850.2	NA	NA	8.19653	NA	hypothetical protein PRUPE_ppa026311mg
Qrob_P0660290.2	NA	NA	8.2357	NA	laccase-2-like isoform x2
Qrob_P0206790.2	NA	NA	8.24529	NA	peroxidase 66
Qrob_P0264590.2	NA	NA	8.27489	NA	myosin heavy chain kinase b-like
Qrob_P0520440.2	NA	NA	8.30911	NA	laccase 17
Qrob_P0371690.2	NA	NA	8.42959	NA	zinc finger ccch domain-containing protein 15
Qrob_P0723520.2	NA	NA	8.43644	NA	cell wall protein
Qrob_P0669390.2	NA	NA	8.68542	NA	flavonoid 3 -methyltransferase-like
Qrob_P0390830.2	NA	NA	8.73258	NA	hxxxd-type acyl-transferase family
Qrob_P0273530.2	NA	NA	8.74804	NA	calcium-binding ef-hand family
Qrob_P0153070.2	NA	NA	8.81504	NA	probable carbohydrate esterase at4g34215
Qrob_P0208290.2	NA	NA	8.97548	NA	acyl carrier protein
Qrob_P0512120.2	NA	NA	8.98487	NA	taxadien-5-alpha-ol o-acetyltransferase
Qrob_P0747990.2	NA	NA	9.01375	NA	beta-amyrin 28-oxidase-like
Qrob_P0308580.2	NA	NA	9.12716	NA	gdsl esterase lipase exl3
Qrob_P0520430.2	NA	NA	9.14714	NA	laccase 17
Qrob_P0384030.2	NA	NA	9.16273	NA	shikimate o-hydroxycinnamoyltransferase-like
Qrob_P0158200.2	NA	NA	9.27511	NA	x intrinsic protein
Qrob_P0157980.2	NA	NA	9.42914	NA	auxin-induced protein 15a-like
Qrob_P0452200.2	NA	NA	9.4518	NA	gibberellin-regulated protein 6
Qrob_P0097220.2	NA	NA	9.52089	NA	metal transporter nramp5-like
Qrob_P0387780.2	NA	NA	9.65114	NA	ethylene-responsive transcription factor win1-like
Qrob_P0371710.2	NA	NA	9.68552	NA	zinc finger ccch domain-containing protein 15
Qrob_P0512130.2	NA	NA	9.93935	NA	taxadien-5-alpha-ol o-acetyltransferase
Qrob_P0244290.2	NA	NA	9.9793	NA	gdsl esterase lipase at2g30220-like
Qrob_P0149170.2	NA	NA	10.0934	NA	cytochrome p450 86a7
Qrob_P0716990.2	NA	NA	10.1365	NA	gdsl esterase lipase at1g29670-like
Qrob_P0537970.2	NA	NA	10.2157	NA	peroxidase 9
Qrob_P0231220.2	NA	NA	10.3463	NA	protein trichome birefringence-like 42
Qrob_P0174080.2	NA	NA	10.4965	NA	gdsl esterase lipase exl3-like
Qrob_P0518990.2	NA	NA	10.5712	NA	laccase-17-like
Qrob_P0348510.2	NA	NA	10.7029	NA	NA
Qrob_P0093600.2	NA	NA	10.7998	NA	o-acyltransferase wsd1-like
Qrob_P0717020.2	NA	NA	11.3644	NA	gdsl esterase lipase
Qrob_P0093660.2	NA	NA	11.5065	NA	o-acyltransferase wsd1-like
Qrob_P0093670.2	NA	NA	11.5159	NA	o-acyltransferase wsd1-like
Qrob_P0519090.2	NA	NA	11.5323	NA	laccase-17-like
