# Supplementary material for: Oak displays common local but specific distant gene regulation responses to different mycorrhizal fungi
Source: BMC Genomics. 2020 Jun 12;21:399. doi: 10.1186/s12864-020-06806-5 (PMC7291512; doi:10.1186/s12864-020-06806-5)
Supplement: Supplementary file 13 — Additional file 13:Table S8. Putative mobile mRNAs corresponding to genes differentially expressed after inoculation with each of the fungi. [file 12864_2020_6806_MOESM13_ESM.xlsx]

## Sheet: P. microcarpus
		Fold change in Pisolithus treatments
Tair ID	Quercus robur ID	Colonized roots	Non-colonized roots	Leaves	Gene description	GO-term associated	A. thaliana ID identified as mobile	Direction	Reference
AT5G65730	Qrob_P0099230.2	-5.52633	-3.09814	-2.68776	Xyloglucan endotransglucosylase hydrolase	cell wall (GO:0005618,CC);apoplast (GO:0048046,CC);hydrolase activity, hydrolyzing O-glycosyl compounds (GO:0004553,MF);xyloglucan:xyloglucosyl transferase activity (GO:0016762,MF);cellular glucan metabolic process (GO:0006073,BP);cell wall organization (GO:0071555,BP)	Yes	Root to shoot	Thieme et al 2015
AT1G77120	Qrob_P0289900.2	-1.44794	N.S.	-1.01444	Alcohol dehydrogenase 1	alcohol dehydrogenase (NAD) activity (GO:0004022,MF);zinc ion binding (GO:0008270,MF);oxidation-reduction process (GO:0055114,BP)	Yes	Root to shoot	Thieme et al 2015
AT4G24570	Qrob_P0396720.2	-2.67797	N.S.	-1.37412	Mitochondrial uncoupling protein 5	integral component of membrane (GO:0016021,CC);mitochondrial membrane (GO:0031966,CC);dicarboxylic acid transmembrane transporter activity (GO:0005310,MF);oxidative phosphorylation uncoupler activity (GO:0017077,MF);dicarboxylic acid transport (GO:0006835,BP);mitochondrial transport (GO:0006839,BP);response to chitin (GO:0010200,BP);proton transport (GO:0015992,BP);transmembrane transport (GO:005…	Yes	Shoot to root	Thieme et al 2015
AT4G31940	Qrob_P0318200.2	2.93459	N.S.	-3.27682	Cytochrome p450 82a3	monooxygenase activity (GO:0004497,MF);iron ion binding (GO:0005506,MF);oxidoreductase activity, acting on paired donors, with incorporation or reduction of molecular oxygen (GO:0016705,MF);heme binding (GO:0020037,MF);oxidation-reduction process (GO:0055114,BP)	Yes	Shoot to root	Thieme et al 2015
AT4G31940	Qrob_P0367400.2	1.79799	N.S.	-2.08979	Cytochrome p450 82a3	monooxygenase activity (GO:0004497,MF);iron ion binding (GO:0005506,MF);oxidoreductase activity, acting on paired donors, with incorporation or reduction of molecular oxygen (GO:0016705,MF);heme binding (GO:0020037,MF);oxidation-reduction process (GO:0055114,BP)	Yes	Shoot to root	Thieme et al 2015
AT3G19000	Qrob_P0083750.2	1.37231	N.S.	-1.78187	Flavonol synthase flavanone 3 hydroxylase	iron ion binding (GO:0005506,MF);oxidoreductase activity, acting on paired donors, with incorporation or reduction of molecular oxygen, 2-oxoglutarate as one donor, and incorporation of one atom each of oxygen into both donors (GO:0016706,MF);oxidation-reduction process (GO:0055114,BP)	Yes	Unknown	Kanehira et al. 2010
AT3G03080	Qrob_P0333770.2	3.9503	4.05099	-5.12839	2-alkenal reductase (nadp(+)-dependent)	zinc ion binding (GO:0008270,MF);oxidoreductase activity (GO:0016491,MF);oxidation-reduction process (GO:0055114,BP)	No
AT5G17300	Qrob_P0712420.2	1.74259	1.82645	1.1161	Protein reveille 1	binding (GO:0005488,MF)	No
AT1G19780	Qrob_P0521420.2	4.06811	3.58624	1.55994	Cyclic nucleotide-gated ion channel 7	integral component of membrane (GO:0016021,CC);cGMP-dependent protein kinase activity (GO:0004692,MF);voltage-gated potassium channel activity (GO:0005249,MF);ATP binding (GO:0005524,MF);protein phosphorylation (GO:0006468,BP);potassium ion transmembrane transport (GO:0071805,BP)	No
AT2G47730	Qrob_P0026430.2	-2.52707	N.S.	-6.27338	Glutathione s-transferase	transferase activity (GO:0016740,MF);metabolic process (GO:0008152,BP)	No
AT5G65020	Qrob_P0417970.2	-3.74468	N.S.	-3.1835	Annexin d2	calcium ion binding (GO:0005509,MF);calcium-dependent phospholipid binding (GO:0005544,MF)	No
AT4G08950	Qrob_P0052280.2	-3.45067	N.S.	-2.32709	Protein exordium	Unknown	No
AT3G11010	Qrob_P0591930.2	3.09647	N.S.	-2.29438	Receptor-like protein 12	Unknown	No
AT3G50980	Qrob_P0296280.2	2.75175	N.S.	-2.07411	Dehydrin 3	response to stress (GO:0006950,BP);response to water (GO:0009415,BP)	No
AT3G11010	Qrob_P0591750.2	2.17843	N.S.	-1.89468	Receptor-like protein 12	Unknown	No
AT3G23560	Qrob_P0176250.2	2.09493	N.S.	-1.8816	Mate efflux family protein alf5	integral component of membrane (GO:0016021,CC);drug transmembrane transporter activity (GO:0015238,MF);antiporter activity (GO:0015297,MF);drug transmembrane transport (GO:0006855,BP)	No
AT2G05940	Qrob_P0512860.2	-2.16931	N.S.	-1.79682	Receptor-like protein kinase at1g72540	protein serine/threonine kinase activity (GO:0004674,MF);non-membrane spanning protein tyrosine kinase activity (GO:0004715,MF);ATP binding (GO:0005524,MF);peptidyl-tyrosine phosphorylation (GO:0018108,BP)	No
AT5G49120	Qrob_P0002100.2	2.39317	N.S.	-1.75848	Senescence-associated family protein	Unknown	No
AT4G39230	Qrob_P0527780.2	-2.02252	N.S.	-1.70352	Isoflavone reductase protein	phenylcoumaran benzylic ether reductase activity (GO:0032442,MF);oxidation-reduction process (GO:0055114,BP)	No
AT2G05070	Qrob_P0747190.2	-3.3584	N.S.	-1.1159	Chlorophyll a-b binding protein	chloroplast (GO:0009507,CC);photosystem I (GO:0009522,CC);photosystem II (GO:0009523,CC);integral component of membrane (GO:0016021,CC);chlorophyll binding (GO:0016168,MF);metal ion binding (GO:0046872,MF);photosynthesis, light harvesting (GO:0009765,BP);protein-chromophore linkage (GO:0018298,BP)	No
AT2G46820	Qrob_P0315960.2	-2.82064	N.S.	1.01731	Protein curvature thylakoid	plastid chromosome (GO:0009508,CC);chloroplast envelope (GO:0009941,CC);chloroplast photosystem I (GO:0030093,CC);DNA binding (GO:0003677,MF);pentose-phosphate shunt (GO:0006098,BP);rRNA processing (GO:0006364,BP);response to abscisic acid (GO:0009737,BP);photosynthetic electron transport in photosystem I (GO:0009773,BP);thylakoid membrane organization (GO:0010027,BP);photosystem II assembly (GO:…	No
AT5G04770	Qrob_P0087720.2	-2.61729	N.S.	2.77286	Cationic amino acid transporter	integral component of membrane (GO:0016021,CC);amino acid transmembrane transporter activity (GO:0015171,MF);amino acid transmembrane transport (GO:0003333,BP)	No
AT4G25810	Qrob_P0278460.2	-4.26759	N.S.	3.95469	Xyloglucan endotransglucosylase hydrolase family protein	cell wall (GO:0005618,CC);apoplast (GO:0048046,CC);hydrolase activity, hydrolyzing O-glycosyl compounds (GO:0004553,MF);xyloglucan:xyloglucosyl transferase activity (GO:0016762,MF);cellular glucan metabolic process (GO:0006073,BP);cell wall organization (GO:0071555,BP)	No
AT4G25810	Qrob_P0278500.2	-4.11402	N.S.	5.04285	Xyloglucan endotransglucosylase hydrolase family protein	cell wall (GO:0005618,CC);apoplast (GO:0048046,CC);hydrolase activity, hydrolyzing O-glycosyl compounds (GO:0004553,MF);xyloglucan:xyloglucosyl transferase activity (GO:0016762,MF);cellular glucan metabolic process (GO:0006073,BP);cell wall organization (GO:0071555,BP)	No
AT5G02810	Qrob_P0412860.2	N.S.	-1.24832	-1.64198	Two-component response regulator prr37	intracellular (GO:0005622,CC);phosphorelay signal transduction system (GO:0000160,BP)	No
AT1G19715	Qrob_P0689790.2	N.S.	-1.87069	-1.40463	Pentatricopeptide repeat-containing	carbohydrate binding (GO:0030246,MF)	No

## Sheet: P. involutus
		Fold change in Paxillus treatments
Tair ID	Quercus robur ID	Colonized roots	Non-colonized roots	Leaves	Gene description	GO-term associated	A. thaliana ID identified as mobile	Direction	Reference
AT4G21470	Qrob_P0743010.2	-1.56891	-2.14611	-1.71419	Bifunctional riboflavin kinase fmn phosphatase	riboflavin kinase activity (GO:0008531,MF);hydrolase activity (GO:0016787,MF);riboflavin biosynthetic process (GO:0009231,BP);phosphorylation (GO:0016310,BP)	Yes	Shoot to root and root to shoot	Thieme et al 2015
AT1G29930	Qrob_P0748360.2	-1.74877	-2.41533	-1.48452	Chlorophyll a-b binding protein of lhcii type 1	chloroplast (GO:0009507,CC);photosystem I (GO:0009522,CC);photosystem II (GO:0009523,CC);integral component of membrane (GO:0016021,CC);chlorophyll binding (GO:0016168,MF);metal ion binding (GO:0046872,MF);photosynthesis, light harvesting (GO:0009765,BP);protein-chromophore linkage (GO:0018298,BP)	Yes	Shoot to root and root to shoot	Thieme et al 2015
AT1G29930	Qrob_P0317500.2	N.S.	-1.96672	-1.56993	Chlorophyll a-b binding protein of lhcii type 1	chloroplast (GO:0009507,CC);photosystem I (GO:0009522,CC);photosystem II (GO:0009523,CC);integral component of membrane (GO:0016021,CC);chlorophyll binding (GO:0016168,MF);metal ion binding (GO:0046872,MF);photosynthesis, light harvesting (GO:0009765,BP);protein-chromophore linkage (GO:0018298,BP)	Yes	Shoot to root and root to shoot	Thieme et al 2015
AT1G29930	Qrob_P0748370.2	N.S.	-2.10498	-1.28384	Chlorophyll a-b binding protein of lhcii type 1	chloroplast (GO:0009507,CC);photosystem I (GO:0009522,CC);photosystem II (GO:0009523,CC);integral component of membrane (GO:0016021,CC);chlorophyll binding (GO:0016168,MF);metal ion binding (GO:0046872,MF);photosynthesis, light harvesting (GO:0009765,BP);protein-chromophore linkage (GO:0018298,BP)	Yes	Shoot to root and root to shoot	Thieme et al 2015
AT4G23180	Qrob_P0597720.2	1.94744	N.S.	2.62906	Cysteine-rich receptor-like protein kinase 10	kinase activity (GO:0016301,MF);organic cyclic compound binding (GO:0097159,MF);heterocyclic compound binding (GO:1901363,MF);phosphorylation (GO:0016310,BP)	Yes	Shoot to root and root to shoot	Thieme et al 2015
AT5G45110	Qrob_P0415820.2	N.S.	1.1097	1.01114	Regulatory protein	Unknown	Yes	Shoot to root and root to shoot	Thieme et al 2015
AT3G09010	Qrob_P0530110.2	N.S.	1.57982	1.23424	Serine threonine-protein kinase	protein serine/threonine kinase activity (GO:0004674,MF);ATP binding (GO:0005524,MF);protein phosphorylation (GO:0006468,BP);regulation of signal transduction (GO:0009966,BP)	Yes	Shoot to root	Thieme et al 2015
AT5G10610	Qrob_P0398430.2	1.04003	N.S.	-1.99209	Isoflavone 2 -hydroxylase	monooxygenase activity (GO:0004497,MF);oxidoreductase activity, acting on paired donors, with incorporation or reduction of molecular oxygen (GO:0016705,MF);metal ion binding (GO:0046872,MF)	Yes	Root to shoot	Thieme et al 2015
AT2G21100	Qrob_P0274850.2	-5.47784	-5.4592	-2.35663	Dirigent protein 21	Unknown	No
AT2G21100	Qrob_P0389740.2	-5.55343	-5.53526	-2.32921	Dirigent protein 21	Unknown	No
AT2G38320	Qrob_P0228020.2	-1.60792	-1.59073	-1.87185	Protein trichome birefringence 34	Golgi apparatus (GO:0005794,CC);glucuronoxylan metabolic process (GO:0010413,BP);xylan biosynthetic process (GO:0045492,BP)	No
AT1G53570	Qrob_P0460860.2	-1.87772	-1.35878	-1.61274	Mitogen-activated protein kinase yoda	transferase activity, transferring phosphorus-containing groups (GO:0016772,MF);cellular metabolic process (GO:0044237,BP)	No
AT3G47470	Qrob_P0142770.2	-2.37844	-2.62749	-1.27212	Chlorophyll a-b binding protein	photosystem I (GO:0009522,CC);photosystem II (GO:0009523,CC);chloroplast thylakoid (GO:0009534,CC);chloroplast envelope (GO:0009941,CC);plastoglobule (GO:0010287,CC);integral component of membrane (GO:0016021,CC);chlorophyll binding (GO:0016168,MF);metal ion binding (GO:0046872,MF);photosynthesis, light harvesting (GO:0009765,BP);protein-chromophore linkage (GO:0018298,BP);cysteine biosynthetic p…	No
AT1G13340	Qrob_P0746600.2	2.04644	1.69274	1.94074	Regulator of vps4 activity in the mvb pathway	response to stress (GO:0006950,BP);single-organism cellular process (GO:0044763,BP);regulation of biological process (GO:0050789,BP)	No
AT3G56400	Qrob_P0457180.2	1.27615	2.04979	2.6419	WRKY transcription factor 70	Unknown	No
AT3G52820	Qrob_P0649350.2	-1.14403	-1.29211	2.669	Purple acid phosphatase 22	acid phosphatase activity (GO:0003993,MF);metal ion binding (GO:0046872,MF);dephosphorylation (GO:0016311,BP)	No
AT4G01070	Qrob_P0097770.2	1.90294	2.10456	2.79262	Hydroquinone glucosyltransferase	transferase activity, transferring glycosyl groups (GO:0016757,MF)	No
AT3G03080	Qrob_P0333770.2	2.70321	N.S.	-4.68008	2-alkenal reductase (nadp(+)-dependent)	zinc ion binding (GO:0008270,MF);oxidoreductase activity (GO:0016491,MF);oxidation-reduction process (GO:0055114,BP)	No
AT3G52720	Qrob_P0090430.2	-3.12226	N.S.	-2.53093	Alpha carbonic anhydrase	chloroplast stroma (GO:0009570,CC);carbonate dehydratase activity (GO:0004089,MF);zinc ion binding (GO:0008270,MF);one-carbon metabolic process (GO:0006730,BP)	No
AT5G38510	Qrob_P0632610.2	-2.91317	N.S.	-1.46727	Rhomboid protease glup	Unknown	No
AT1G17870	Qrob_P0117040.2	-5.02537	N.S.	-1.4423	Zinc metallopeptidase	aminopeptidase activity (GO:0004177,MF);protein folding (GO:0006457,BP);proteolysis (GO:0006508,BP)	No
AT4G19420	Qrob_P0073730.2	-1.7431	N.S.	-1.30338	Protein notum	Unknown	No
AT1G60470	Qrob_P0170170.2	-1.05813	N.S.	-1.13091	Galactinol synthase	inositol 3-alpha-galactosyltransferase activity (GO:0047216,MF);galactose metabolic process (GO:0006012,BP)	No
AT5G15650	Qrob_P0371470.2	-1.07408	N.S.	1.7168	Alpha glucan-protein synthase	extracellular region (GO:0005576,CC);cell wall (GO:0005618,CC);Golgi apparatus (GO:0005794,CC);plasmodesma (GO:0009506,CC);glycogenin glucosyltransferase activity (GO:0008466,MF);intramolecular transferase activity (GO:0016866,MF);cellulose biosynthetic process (GO:0030244,BP);cell wall organization (GO:0071555,BP)	No
AT3G22840	Qrob_P0314030.2	-2.07608	N.S.	1.83886	Early light-induced protein	Unknown	No
AT4G01070	Qrob_P0194850.2	1.15727	N.S.	1.91006	Hydroquinone glucosyltransferase	hydroquinone glucosyltransferase activity (GO:0050505,MF);metabolic process (GO:0008152,BP)	No
AT5G06530	Qrob_P0313450.2	-1.61753	N.S.	2.09438	ABC transporter g family member 22	membrane (GO:0016020,CC);ATP binding (GO:0005524,MF);molybdate transmembrane-transporting ATPase activity (GO:0015412,MF);metabolic process (GO:0008152,BP);molybdate ion transport (GO:0015689,BP)	No
AT5G12250	Qrob_P0352050.2	1.1555	N.S.	2.88673	Tubulin beta chain	cytoplasm (GO:0005737,CC);microtubule (GO:0005874,CC);GTPase activity (GO:0003924,MF);structural constituent of cytoskeleton (GO:0005200,MF);GTP binding (GO:0005525,MF);microtubule-based process (GO:0007017,BP);metabolic process (GO:0008152,BP);protein polymerization (GO:0051258,BP)	No
AT2G18193	Qrob_P0104530.2	1.61316	N.S.	3.03733	AAA-type atpase	endoplasmic reticulum (GO:0005783,CC);ATP binding (GO:0005524,MF);ATPase activity (GO:0016887,MF)	No
AT2G23570	Qrob_P0325480.2	1.45758	N.S.	3.40611	Salicylic acid-binding protein 2	oxidoreductase activity, acting on paired donors, with incorporation or reduction of molecular oxygen, 2-oxoglutarate as one donor, and incorporation of one atom each of oxygen into both donors (GO:0016706,MF);oxidation-reduction process (GO:0055114,BP)	No
AT4G05030	Qrob_P0539820.2	4.53123	N.S.	3.4357	Metal ion binding	metal ion binding (GO:0046872,MF);metal ion transport (GO:0030001,BP)	No
AT3G43190	Qrob_P0403240.2	-1.04805	N.S.	3.45065	Sucrose synthase	sucrose synthase activity (GO:0016157,MF);sucrose metabolic process (GO:0005985,BP);biosynthetic process (GO:0009058,BP);nodulation (GO:0009877,BP)	No
AT2G23590	Qrob_P0325460.2	1.53737	N.S.	3.72585	Salicylic acid-binding protein 2	oxidoreductase activity (GO:0016491,MF)	No
AT4G08850	Qrob_P0375830.2	2.73627	N.S.	4.14199	LRR receptor-like serine threonine-protein kinase at4g08850	membrane (GO:0016020,CC);nucleotide binding (GO:0000166,MF);protein kinase activity (GO:0004672,MF);oxidoreductase activity (GO:0016491,MF);protein phosphorylation (GO:0006468,BP);single-organism metabolic process (GO:0044710,BP);regulation of cellular process (GO:0050794,BP)	No
AT2G23590	Qrob_P0710360.2	1.53403	N.S.	4.27654	Salicylic acid-binding protein 2	oxidoreductase activity (GO:0016491,MF)	No
AT2G23610	Qrob_P0325440.2	1.63532	N.S.	4.42549	Salicylic acid-binding protein 2	oxidoreductase activity, acting on paired donors, with incorporation or reduction of molecular oxygen, 2-oxoglutarate as one donor, and incorporation of one atom each of oxygen into both donors (GO:0016706,MF);oxidation-reduction process (GO:0055114,BP)	No
AT1G30190	Qrob_P0473250.2	1.8994	N.S.	4.7424	Unknown	Unknown	No
AT1G76800	Qrob_P0735920.2	N.S.	-1.82639	-2.31988	Vacuolar iron transporter	Unknown	No
Unknown	Qrob_P0736560.2	N.S.	1.12105	1.16746	Unknown	Unknown	No
AT5G07610	Qrob_P0364360.2	N.S.	1.33732	1.21889	F-box protein at5g07610	Unknown	No
AT3G62260	Qrob_P0413140.2	N.S.	1.40963	1.29029	Protein phosphatase 2c 49	protein serine/threonine phosphatase activity (GO:0004722,MF);metal ion binding (GO:0046872,MF);protein dephosphorylation (GO:0006470,BP);response to chitin (GO:0010200,BP)	No
AT4G08950	Qrob_P0751130.2	N.S.	1.1258	1.5384	Phosphate-responsive 1 family protein	Unknown	No
AT4G17090	Qrob_P0567500.2	N.S.	1.86085	1.73744	Beta-amylase	chloroplast stroma (GO:0009570,CC);beta-amylase activity (GO:0016161,MF);maltose biosynthetic process (GO:0000024,BP);starch catabolic process (GO:0005983,BP)	No
AT5G51980	Qrob_P0134750.2	N.S.	1.61263	1.85724	Zinc finger ccch domain-containing protein 48	Unknown	No
AT1G45616	Qrob_P0134640.2	N.S.	1.73131	1.89775	Receptor-like protein 12	Unknown	No
AT5G42520	Qrob_P0183070.2	N.S.	1.83049	1.97755	Protein basic pentacysteine6	Unknown	No
AT5G09800	Qrob_P0227860.2	N.S.	1.86397	1.99305	U-box domain-containing protein 28	Unknown	No
AT5G64810	Qrob_P0705850.2	N.S.	2.02229	2.27486	WRKY transcription factor 51	sequence-specific DNA binding transcription factor activity (GO:0003700,MF);sequence-specific DNA binding (GO:0043565,MF);regulation of transcription, DNA-templated (GO:0006355,BP);response to stimulus (GO:0050896,BP)	No
AT2G37040	Qrob_P0328050.2	N.S.	-1.22034	2.42472	Phenylalanine ammonia-lyase	cytoplasm (GO:0005737,CC);phenylalanine ammonia-lyase activity (GO:0045548,MF);L-phenylalanine catabolic process (GO:0006559,BP);cinnamic acid biosynthetic process (GO:0009800,BP)	No
AT1G28480	Qrob_P0750550.2	N.S.	1.81159	2.46477	Glutaredoxin-c1 protein	single-organism process (GO:0044699,BP)	No
AT1G21270	Qrob_P0511400.2	N.S.	1.8073	2.5791	Wall-associated receptor kinase 16	nucleotide binding (GO:0000166,MF);protein serine/threonine kinase activity (GO:0004674,MF);ion binding (GO:0043167,MF);protein phosphorylation (GO:0006468,BP)	No
AT3G48090	Qrob_P0069960.2	N.S.	1.3963	2.64531	Lipase pad4	Unknown	No
AT3G48090	Qrob_P0069980.2	N.S.	1.08849	2.8276	Lipase pad4	Unknown	No
AT3G48090	Qrob_P0070020.2	N.S.	1.05339	2.84056	Disease resistance protein	Unknown	No
AT5G24080	Qrob_P0731400.2	N.S.	1.43866	3.29203	G-type lectin s-receptor serine threonine-protein kinase at5g24080	protein serine/threonine kinase activity (GO:0004674,MF);calmodulin binding (GO:0005516,MF);ATP binding (GO:0005524,MF);carbohydrate binding (GO:0030246,MF);protein phosphorylation (GO:0006468,BP);recognition of pollen (GO:0048544,BP)	No
AT5G23960	Qrob_P0468710.2	N.S.	3.30158	3.35528	Germacrene d synthase	magnesium ion binding (GO:0000287,MF);terpene synthase activity (GO:0010333,MF);metabolic process (GO:0008152,BP)	No
AT2G45550	Qrob_P0502640.2	N.S.	2.31743	3.65965	Geraniol 8-hydroxylase	monooxygenase activity (GO:0004497,MF);iron ion binding (GO:0005506,MF);oxidoreductase activity, acting on paired donors, with incorporation or reduction of molecular oxygen (GO:0016705,MF);heme binding (GO:0020037,MF);oxidation-reduction process (GO:0055114,BP)	No
AT5G50360	Qrob_P0509250.2	N.S.	2.68342	5.25785	Von willebrand factor a domain-containing protein	Unknown	No

## Sheet: L. bicolor
		Fold change in Laccaria treatments
Tair ID	Quercus robur ID	Colonized roots	Non-colonized roots	Leaves	Gene description	GO-term associated	A. thaliana ID identified as mobile	Direction	Reference
AT1G61800	Qrob_P0635640.2	-3.39737	N.S.	-4.82998	Glucose-6-phosphate phosphate translocator	integral component of membrane (GO:0016021,CC);cyclin-dependent protein serine/threonine kinase activity (GO:0004693,MF);transporter activity (GO:0005215,MF);beta-glucosidase activity (GO:0008422,MF);carbohydrate metabolic process (GO:0005975,BP);transport (GO:0006810,BP);regulation of cell cycle (GO:0051726,BP)	Yes	Root to shoot	Thieme et al 2015
AT5G44030	Qrob_P0135910.2	-1.23098	N.S.	6.4427	Cellulose synthase a catalytic subunit 4	plasma membrane (GO:0005886,CC);integral component of membrane (GO:0016021,CC);zinc ion binding (GO:0008270,MF);cellulose synthase (UDP-forming) activity (GO:0016760,MF); (,);glucuronoxylan metabolic process (GO:0010413,BP);cellulose biosynthetic process (GO:0030244,BP);defense response to bacterium (GO:0042742,BP);xylan biosynthetic process (GO:0045492,BP);defense response to fungus (GO:0050832,…	Yes	Shoot to root and root to shoot	Thieme et al 2015
AT4G32480	Qrob_P0069110.2	1.60265	N.S.	4.24264	Unknown	Unknown	Yes	Shoot to root	Thieme et al 2015
AT5G42180	Qrob_P0510980.2	-2.18143	N.S.	4.98196	Peroxidase 64	peroxidase activity (GO:0004601,MF);heme binding (GO:0020037,MF);metal ion binding (GO:0046872,MF);response to oxidative stress (GO:0006979,BP);oxidation-reduction process (GO:0055114,BP)	Yes	Shoot to root	Thieme et al 2015
AT4G22010	Qrob_P0311870.2	-1.66077	N.S.	6.10155	L-ascorbate oxidase	plant-type cell wall (GO:0009505,CC);plasmodesma (GO:0009506,CC);membrane (GO:0016020,CC);copper ion binding (GO:0005507,MF);L-ascorbate oxidase activity (GO:0008447,MF);polysaccharide biosynthetic process (GO:0000271,BP);multidimensional cell growth (GO:0009825,BP);cell tip growth (GO:0009932,BP);regulation of meristem growth (GO:0010075,BP);regulation of hormone levels (GO:0010817,BP);sterol bi…	Yes	Shoot to root	Thieme et al 2015
AT3G19000	Qrob_P0116170.2	1.47977	N.S.	-3.80598	Flavonol synthase flavanone 3-hydroxylase	iron ion binding (GO:0005506,MF);oxidoreductase activity, acting on paired donors, with incorporation or reduction of molecular oxygen, 2-oxoglutarate as one donor, and incorporation of one atom each of oxygen into both donors (GO:0016706,MF);oxidation-reduction process (GO:0055114,BP)	Yes	Unknown	Kanehira et al. 2010
AT3G19000	Qrob_P0116180.2	1.43005	N.S.	-3.43631	Flavonol synthase flavanone 3-hydroxylase	iron ion binding (GO:0005506,MF);oxidoreductase activity, acting on paired donors, with incorporation or reduction of molecular oxygen, 2-oxoglutarate as one donor, and incorporation of one atom each of oxygen into both donors (GO:0016706,MF);oxidation-reduction process (GO:0055114,BP)	Yes	Unknown	Kanehira et al. 2010
AT1G18210	Qrob_P0273540.2	4.62358	N.S.	3.61501	Calcium-binding ef-hand family	calcium ion binding (GO:0005509,MF)	Yes	Unknown	Deeken et al. 2010
AT2G10940	Qrob_P0245260.2	-4.02419	N.S.	6.51077	Unknown	plasmodesma (GO:0009506,CC);chloroplast thylakoid membrane (GO:0009535,CC);apoplast (GO:0048046,CC)	Yes	Unknown	Doering-Saad et al 2006
AT3G11480	Qrob_P0125380.2	-7.37268	N.S.	-4.52107	Salicylate carboxymethyltransferase	jasmonate O-methyltransferase activity (GO:0030795,MF);methylation (GO:0032259,BP)	No
AT1G44800	Qrob_P0421920.2	-2.9193	N.S.	-4.36234	Wat1 protein at5g64700	integral component of membrane (GO:0016021,CC);transmembrane transporter activity (GO:0022857,MF);transmembrane transport (GO:0055085,BP)	No
AT4G25250	Qrob_P0166080.2	-2.55937	N.S.	-4.11928	Unknown	hydrolase activity (GO:0016787,MF)	No
AT1G44800	Qrob_P0421880.2	-2.2073	N.S.	-3.4315	Wat1 protein at5g64700	integral component of membrane (GO:0016021,CC);transmembrane transporter activity (GO:0022857,MF);transmembrane transport (GO:0055085,BP)	No
Unknown	Qrob_P0397580.2	-1.91937	N.S.	-3.21542	Unknown	Unknown	No
AT4G19390	Qrob_P0318420.2	-4.34377	N.S.	-3.18803	Unknown	Unknown	No
AT4G19390	Qrob_P0318430.2	-4.57214	N.S.	-2.88729	Unknown	Unknown	No
AT1G19715	Qrob_P0689790.2	-2.37535	N.S.	-2.07299	Pentatricopeptide repeat-containing	carbohydrate binding (GO:0030246,MF)	No
AT5G02810	Qrob_P0412860.2	-1.87433	N.S.	-1.9424	Two-component response regulator prr37	intracellular (GO:0005622,CC);phosphorelay signal transduction system (GO:0000160,BP)	No
AT4G12420	Qrob_P0629140.2	-1.10834	N.S.	2.34751	Monocopper oxidase protein sku5	vacuolar membrane (GO:0005774,CC);plant-type cell wall (GO:0009505,CC);plasmodesma (GO:0009506,CC);anchored component of plasma membrane (GO:0046658,CC);apoplast (GO:0048046,CC);copper ion binding (GO:0005507,MF);L-ascorbate oxidase activity (GO:0008447,MF);polysaccharide biosynthetic process (GO:0000271,BP);multidimensional cell growth (GO:0009825,BP);cell tip growth (GO:0009932,BP);regulation o…	No
AT3G22142	Qrob_P0000290.2	-1.91603	N.S.	2.59981	Unknown	structural constituent of cell wall (GO:0005199,MF);peptidase activity (GO:0008233,MF);proteolysis (GO:0006508,BP)	No
AT4G27720	Qrob_P0374990.2	-1.13778	N.S.	2.85439	Molybdate-anion transporter	endosome (GO:0005768,CC);trans-Golgi network (GO:0005802,CC);plasma membrane (GO:0005886,CC);integral component of membrane (GO:0016021,CC);molybdate ion transmembrane transporter activity (GO:0015098,MF);molybdate ion transport (GO:0015689,BP)	No
AT1G76160	Qrob_P0206100.2	-2.28494	N.S.	2.98139	L-ascorbate oxidase	copper ion binding (GO:0005507,MF);L-ascorbate oxidase activity (GO:0008447,MF);oxidation-reduction process (GO:0055114,BP)	No
AT4G35320	Qrob_P0251450.2	-1.45566	N.S.	3.12042	Unknown	Unknown	No
AT1G71020	Qrob_P0405010.2	-1.1217	N.S.	3.28906	U-box domain-containing protein 11	ubiquitin-protein transferase activity (GO:0004842,MF);ligase activity (GO:0016874,MF);protein ubiquitination (GO:0016567,BP)	No
AT4G12730	Qrob_P0367140.2	-1.56242	N.S.	3.56777	Fasciclin arabinogalactan protein 2	vacuolar membrane (GO:0005774,CC);anchored component of plasma membrane (GO:0046658,CC);acetyl-CoA metabolic process (GO:0006084,BP);calcium ion transport (GO:0006816,BP);Golgi organization (GO:0007030,BP);response to salt stress (GO:0009651,BP);sterol biosynthetic process (GO:0016126,BP);brassinosteroid biosynthetic process (GO:0016132,BP);root hair elongation (GO:0048767,BP)	No
AT1G49750	Qrob_P0703720.2	-2.92073	N.S.	3.58073	Leucine-rich repeat family	Unknown	No
AT5G54380	Qrob_P0207440.2	-1.83785	N.S.	3.66766	Receptor protein kinase theseus 1	plasmodesma (GO:0009506,CC);protein serine/threonine kinase activity (GO:0004674,MF);ATP binding (GO:0005524,MF);brassinosteroid mediated signaling pathway (GO:0009742,BP);post-embryonic development (GO:0009791,BP);unidimensional cell growth (GO:0009826,BP);protein autophosphorylation (GO:0046777,BP);regulation of unidimensional cell growth (GO:0051510,BP)	No
AT5G48460	Qrob_P0224430.2	-1.09018	N.S.	3.7544	Fimbrin protein 2	actin filament-based movement (GO:0030048,BP);Golgi localization (GO:0051645,BP);mitochondrion localization (GO:0051646,BP);peroxisome localization (GO:0060151,BP)	No
AT2G45180	Qrob_P0583930.2	-4.85733	N.S.	3.77443	Unknown	Unknown	No
AT3G54030	Qrob_P0664170.2	-1.61814	N.S.	4.26892	Serine threonine-protein kinase at5g41260	protein kinase activity (GO:0004672,MF);ATP binding (GO:0005524,MF);protein phosphorylation (GO:0006468,BP)	No
AT2G36690	Qrob_P0475670.2	-1.30308	N.S.	4.58391	2-oxoglutarate fe -dependent dioxygenase	oxidoreductase activity, acting on paired donors, with incorporation or reduction of molecular oxygen, 2-oxoglutarate as one donor, and incorporation of one atom each of oxygen into both donors (GO:0016706,MF);single-organism metabolic process (GO:0044710,BP)	No
AT2G36690	Qrob_P0475660.2	-1.38361	N.S.	4.61019	2-oxoglutarate fe -dependent dioxygenase	oxidoreductase activity, acting on paired donors, with incorporation or reduction of molecular oxygen, 2-oxoglutarate as one donor, and incorporation of one atom each of oxygen into both donors (GO:0016706,MF);single-organism metabolic process (GO:0044710,BP)	No
AT2G47180	Qrob_P0082270.2	-1.37234	N.S.	4.89573	Galactinol synthase 1	inositol 3-alpha-galactosyltransferase activity (GO:0047216,MF);galactose metabolic process (GO:0006012,BP);response to cold (GO:0009409,BP)	No
AT3G61250	Qrob_P0033520.2	-6.7111	N.S.	5.03079	Myb-related protein 308	DNA binding (GO:0003677,MF);chromatin binding (GO:0003682,MF);sequence-specific DNA binding transcription factor activity (GO:0003700,MF);regulation of transcription, DNA-templated (GO:0006355,BP);regulation of flower development (GO:0009909,BP);stamen development (GO:0048443,BP)	No
AT2G47730	Qrob_P0151690.2	-1.19288	N.S.	5.19686	Glutathione s-transferase	transferase activity (GO:0016740,MF);metabolic process (GO:0008152,BP)	No
AT5G62580	Qrob_P0070060.2	-1.04886	N.S.	5.24629	Microtubule-associated protein tortifolia1	Unknown	No
AT2G33570	Qrob_P0630810.2	-1.50749	N.S.	5.28602	Galactan synthase 1	Golgi apparatus (GO:0005794,CC);beta-1,3-galactosyltransferase activity (GO:0048531,MF);cell wall biogenesis (GO:0042546,BP);pectin biosynthetic process (GO:0045489,BP)	No
Unknown	Qrob_P0017180.2	-1.56673	N.S.	5.31024	Unknown	Unknown	No
AT5G48490	Qrob_P0224550.2	-4.23649	N.S.	5.32744	Lipid-transfer protein dir1	Unknown	No
AT2G44800	Qrob_P0475680.2	-1.571	N.S.	5.40062	2-oxoglutarate fe -dependent dioxygenase	oxidoreductase activity, acting on paired donors, with incorporation or reduction of molecular oxygen, 2-oxoglutarate as one donor, and incorporation of one atom each of oxygen into both donors (GO:0016706,MF);single-organism metabolic process (GO:0044710,BP)	No
AT5G15630	Qrob_P0371350.2	-2.18361	N.S.	5.88417	Cobra protein 4	vacuolar membrane (GO:0005774,CC);anchored component of membrane (GO:0031225,CC); (,);xylem development (GO:0010089,BP);cellulose microfibril organization (GO:0010215,BP);glucuronoxylan metabolic process (GO:0010413,BP);cell growth (GO:0016049,BP);xylan biosynthetic process (GO:0045492,BP)	No
AT2G38080	Qrob_P0209700.2	-1.91666	N.S.	5.98192	Laccase diphenol oxidase family protein	apoplast (GO:0048046,CC);copper ion binding (GO:0005507,MF);hydroquinone:oxygen oxidoreductase activity (GO:0052716,MF);lignin catabolic process (GO:0046274,BP);oxidation-reduction process (GO:0055114,BP)	No
Unknown	Qrob_P0752870.2	-7.17353	N.S.	6.17808	Unknown	Unknown	No
AT3G01175	Qrob_P0076460.2	1.60575	N.S.	6.36992	Unknown	intracellular (GO:0005622,CC)	No
AT5G03170	Qrob_P0327610.2	-1.59067	N.S.	6.58989	Fasciclin arabinogalactan protein 11	Unknown	No
AT5G16490	Qrob_P0000950.2	-1.33468	N.S.	6.62483	Crib domain-containing protein ric4	apical plasma membrane (GO:0016324,CC);cell adhesion (GO:0007155,BP);pollen tube growth (GO:0009860,BP);trichome morphogenesis (GO:0010090,BP);cellulose microfibril organization (GO:0010215,BP);regulation of exocytosis (GO:0017157,BP);actin nucleation (GO:0045010,BP);root hair cell differentiation (GO:0048765,BP);establishment of vesicle localization (GO:0051650,BP)	No
AT4G18780	Qrob_P0712730.2	-1.36106	N.S.	6.65335	Cellulose synthase	cell wall (GO:0005618,CC);plasma membrane (GO:0005886,CC);integral component of membrane (GO:0016021,CC);cellulose synthase (UDP-forming) activity (GO:0016760,MF);metal ion binding (GO:0046872,MF);response to osmotic stress (GO:0006970,BP);response to water deprivation (GO:0009414,BP); (,);positive regulation of abscisic acid biosynthetic process (GO:0010116,BP);glucuronoxylan metabolic process (…	No
AT5G25460	Qrob_P0369710.2	-1.51093	N.S.	6.74306	Unknown	Unknown	No
AT2G20520	Qrob_P0605380.2	-1.55689	N.S.	6.79775	Fasciclin arabinogalactan protein 13	Unknown	No
AT2G38080	Qrob_P0716090.2	-1.41198	N.S.	6.87472	Laccase 4	apoplast (GO:0048046,CC);copper ion binding (GO:0005507,MF);hydroquinone:oxygen oxidoreductase activity (GO:0052716,MF);lignin catabolic process (GO:0046274,BP);oxidation-reduction process (GO:0055114,BP)	No
AT5G15780	Qrob_P0248580.2	-3.37138	N.S.	7.05319	Proline-rich extensin protein epr1	Unknown	No
AT4G24140	Qrob_P0623010.2	-1.11958	N.S.	7.72959	Alpha beta-hydrolases superfamily protein	hydrolase activity (GO:0016787,MF);metabolic process (GO:0008152,BP)	No

## Sheet: S. vermifera
		Fold change in Sebacina treatments
Tair ID	Quercus robur ID	Fold change in Laccaria treatments	Non-colonized roots	Leaves	Gene description	GO-term associated	A. thaliana ID identified as mobile	Direction	Reference
AT2G29970	Qrob_P0435840.2	-2.25866	-1.74581	-2.58398	Double clp-n motif-containing p-loop nucleoside triphosphate hydrolases superfamily	metabolic process (GO:0008152,BP)	Yes	Shoot to root and root to shoot	Thieme et al 2015
AT3G19000	Qrob_P0083750.2	1.90524	1.94721	2.09132	Flavonol synthase flavanone 3-hydroxylase	iron ion binding (GO:0005506,MF);oxidoreductase activity, acting on paired donors, with incorporation or reduction of molecular oxygen, 2-oxoglutarate as one donor, and incorporation of one atom each of oxygen into both donors (GO:0016706,MF);oxidation-reduction process (GO:0055114,BP)	Yes	Unknown	Kanehira et al. 2010
AT3G04720	Qrob_P0425690.2	4.82748	4.27304	3.79619	Wound-induced protein win2	ribonuclease activity (GO:0004540,MF);chitin binding (GO:0008061,MF);defense response to fungus, incompatible interaction (GO:0009817,BP);response to nitrate (GO:0010167,BP);nitrate transport (GO:0015706,BP);defense response to bacterium (GO:0042742,BP);RNA phosphodiester bond hydrolysis (GO:0090501,BP)	Yes	Shoot to root	Thieme et al 2015
AT1G55850	Qrob_P0064990.2	4.84532	N.S.	-1.37733	Cellulose synthase protein e6	integral component of membrane (GO:0016021,CC);cellulose synthase (UDP-forming) activity (GO:0016760,MF);cellulose biosynthetic process (GO:0030244,BP)	Yes	Shoot to root and root to shoot	Thieme et al 2015
AT1G64680	Qrob_P0623030.2	-4.99718	N.S.	-1.28842	Beta-carotene isomerase	chloroplast thylakoid (GO:0009534,CC);chloroplast envelope (GO:0009941,CC);mRNA modification (GO:0016556,BP)	Yes	Shoot to root	Thieme et al 2015
AT5G17990	Qrob_P0641210.2	N.S.	-2.23652	-5.64803	Anthranilate	plasma membrane (GO:0005886,CC);chloroplast stroma (GO:0009570,CC);chloroplast envelope (GO:0009941,CC);nuclear membrane (GO:0031965,CC);chromatin binding (GO:0003682,MF);double-stranded telomeric DNA binding (GO:0003691,MF);anthranilate phosphoribosyltransferase activity (GO:0004048,MF);protein binding (GO:0005515,MF);tryptophan biosynthetic process (GO:0000162,BP);transcription, DNA-templated (…	Yes	Shoot to root and root to shoot	Thieme et al 2015
AT3G01680	Qrob_P0582600.2	N.S.	-1.50946	-4.61138	Sieve element occlusion s	Unknown	Yes	Root to shoot	Thieme et al 2015
AT3G16150	Qrob_P0059780.2	N.S.	-2.15211	-4.4601	Isoaspartyl peptidase l-asparaginase 2	asparaginase activity (GO:0004067,MF);metabolic process (GO:0008152,BP)	Yes	Shoot to root	Thieme et al 2015
AT4G21470	Qrob_P0743010.2	N.S.	-2.94429	-3.46382	Bifunctional riboflavin kinase fmn phosphatase	riboflavin kinase activity (GO:0008531,MF);hydrolase activity (GO:0016787,MF);riboflavin biosynthetic process (GO:0009231,BP);phosphorylation (GO:0016310,BP)	Yes	Shoot to root and root to shoot	Thieme et al 2015
AT3G51860	Qrob_P0464240.2	N.S.	-3.21644	-3.42539	Vacuolar cation proton exchanger 3	integral component of membrane (GO:0016021,CC);calcium:proton antiporter activity (GO:0015369,MF);calcium ion transmembrane transport (GO:0070588,BP)	Yes	Shoot to root and root to shoot	Thieme et al 2015
AT3G53480	Qrob_P0305160.2	N.S.	-1.0849	-2.05304	Pleiotropic drug resistance protein 3	membrane (GO:0016020,CC);ATP binding (GO:0005524,MF);ATPase activity (GO:0016887,MF);metabolic process (GO:0008152,BP)	Yes	Shoot to root	Thieme et al 2015
AT1G02520	Qrob_P0181870.2	N.S.	-1.8107	-1.85373	ATP binding cassette subfamily b4	integral component of membrane (GO:0016021,CC);ATP binding (GO:0005524,MF);ATPase activity, coupled to transmembrane movement of substances (GO:0042626,MF);metabolic process (GO:0008152,BP);transmembrane transport (GO:0055085,BP)	Yes	Shoot to root	Thieme et al 2015
AT5G25250	Qrob_P0367290.2	N.S.	-1.37576	-1.8325	Flotillin protein 4	caveola (GO:0005901,CC);apical plasma membrane (GO:0016324,CC);nodulation (GO:0009877,BP);induction of tumor, nodule, or growth in other organism involved in symbiotic interaction (GO:0051819,BP)	Yes	Shoot to root and root to shoot	Thieme et al 2015
AT4G23980	Qrob_P0120820.2	N.S.	-1.78467	-1.53046	Auxin response factor 9	nucleus (GO:0005634,CC);DNA binding (GO:0003677,MF);protein dimerization activity (GO:0046983,MF);transcription, DNA-templated (GO:0006351,BP);regulation of transcription, DNA-templated (GO:0006355,BP);auxin-activated signaling pathway (GO:0009734,BP)	Yes	Shoot to root	Thieme et al 2015
AT5G25930	Qrob_P0343940.2	N.S.	-1.12282	-1.4761	Receptor protein kinase hsl1	membrane (GO:0016020,CC);nucleotide binding (GO:0000166,MF);protein kinase activity (GO:0004672,MF);phosphorylation (GO:0016310,BP)	Yes	Shoot to root	Thieme et al 2015
AT3G23510	Qrob_P0351100.2	N.S.	-1.69224	-1.30463	Cyclopropane-fatty-acyl-phospholipid synthase	lipid biosynthetic process (GO:0008610,BP)	Yes	Root to shoot	Thieme et al 2015
AT1G70820	Qrob_P0409860.2	N.S.	-4.16412	-1.26202	Phosphoglucomutase glucose	chloroplast stroma (GO:0009570,CC);phosphomannomutase activity (GO:0004615,MF);maltose metabolic process (GO:0000023,BP);starch biosynthetic process (GO:0019252,BP);cellular response to water deprivation (GO:0042631,BP)	Yes	Root to shoot	Thieme et al 2015
AT3G16770	Qrob_P0439920.2	N.S.	1.14355	1.10373	Ethylene-responsive transcription factor erf071	Unknown	Yes	Shoot to root and root to shoot	Thieme et al 2015
AT3G19000	Qrob_P0116140.2	N.S.	1.01358	2.12838	Flavonol synthase flavanone 3-hydroxylase	iron ion binding (GO:0005506,MF);oxidoreductase activity, acting on paired donors, with incorporation or reduction of molecular oxygen, 2-oxoglutarate as one donor, and incorporation of one atom each of oxygen into both donors (GO:0016706,MF);oxidation-reduction process (GO:0055114,BP)	Yes	Unknown	Kanehira et al. 2010
AT5G54160	Qrob_P0316050.2	N.S.	1.57154	2.18243	Caffeic acid 3-o-methyltransferase 1	O-methyltransferase activity (GO:0008171,MF);quercetin 3-O-methyltransferase activity (GO:0030755,MF);protein dimerization activity (GO:0046983,MF);methylation (GO:0032259,BP)	Yes	Shoot to root and root to shoot	Thieme et al 2015
AT2G38250	Qrob_P0740090.2	N.S.	1.48146	2.36174	Trihelix transcription factor gt-3b	nucleus (GO:0005634,CC);chromatin binding (GO:0003682,MF);sequence-specific DNA binding transcription factor activity (GO:0003700,MF);sequence-specific DNA binding (GO:0043565,MF);transcription, DNA-templated (GO:0006351,BP);regulation of transcription, DNA-templated (GO:0006355,BP)	Yes	Shoot to root	Thieme et al 2015
AT5G58490	Qrob_P0236890.2	N.S.	1.42256	2.39687	Cinnamoyl- reductase 1	cytosol (GO:0005829,CC);dihydrokaempferol 4-reductase activity (GO:0045552,MF);coenzyme binding (GO:0050662,MF);glucosinolate biosynthetic process (GO:0019761,BP);oxidation-reduction process (GO:0055114,BP)	Yes	Shoot to root and root to shoot	Thieme et al 2015
AT3G19000	Qrob_P0116130.2	N.S.	1.59541	2.61336	Flavonol synthase flavanone 3-hydroxylase	iron ion binding (GO:0005506,MF);oxidoreductase activity, acting on paired donors, with incorporation or reduction of molecular oxygen, 2-oxoglutarate as one donor, and incorporation of one atom each of oxygen into both donors (GO:0016706,MF);oxidation-reduction process (GO:0055114,BP)	Yes	Unknown	Kanehira et al. 2010
AT3G19000	Qrob_P0116150.2	N.S.	1.69465	2.91997	Flavonol synthase flavanone 3-hydroxylase	iron ion binding (GO:0005506,MF);oxidoreductase activity, acting on paired donors, with incorporation or reduction of molecular oxygen, 2-oxoglutarate as one donor, and incorporation of one atom each of oxygen into both donors (GO:0016706,MF);oxidation-reduction process (GO:0055114,BP)	Yes	Unknown	Kanehira et al. 2010
AT5G54160	Qrob_P0316060.2	N.S.	1.92425	3.61294	Caffeic acid 3-o-methyltransferase	O-methyltransferase activity (GO:0008171,MF);protein dimerization activity (GO:0046983,MF);methylation (GO:0032259,BP)	Yes	Shoot to root and root to shoot	Thieme et al 2015
AT3G56200	Qrob_P0126630.2	N.S.	1.61028	6.10496	Sodium-coupled neutral amino acid transporter 7	integral component of membrane (GO:0016021,CC)	Yes	Shoot to root and root to shoot	Thieme et al 2015
AT5G20230	Qrob_P0485330.2	N.S.	4.20236	6.36116	Cucumber peeling cupredoxin	Unknown	Yes	Shoot to root and root to shoot	Thieme et al 2015
AT4G32480	Qrob_P0069110.2	N.S.	1.99926	6.42396	Unknown	Unknown	Yes	Shoot to root	Thieme et al 2015
AT5G23960	Qrob_P0335670.2	4.39274	3.98285	-6.7496	Germacrene d synthase	magnesium ion binding (GO:0000287,MF);terpene synthase activity (GO:0010333,MF);metabolic process (GO:0008152,BP)	No
AT1G26320	Qrob_P0333620.2	4.63442	3.37308	-5.88402	2-alkenal reductase (nadp(+)-dependent)	zinc ion binding (GO:0008270,MF);oxidoreductase activity (GO:0016491,MF);oxidation-reduction process (GO:0055114,BP)	No
AT1G51890	Qrob_P0109340.2	3.40359	3.71217	-5.46127	LRR receptor-like serine threonine-protein kinase	nucleotide binding (GO:0000166,MF);protein tyrosine kinase activity (GO:0004713,MF);protein phosphorylation (GO:0006468,BP);defense response to bacterium (GO:0042742,BP);regulation of cellular process (GO:0050794,BP)	No
AT2G45220	Qrob_P0154040.2	9.18081	6.2765	-3.8551	Pectinesterase 2	cell wall (GO:0005618,CC);enzyme inhibitor activity (GO:0004857,MF);pectinesterase activity (GO:0030599,MF);aspartyl esterase activity (GO:0045330,MF);cell wall modification (GO:0042545,BP);negative regulation of catalytic activity (GO:0043086,BP);pectin catabolic process (GO:0045490,BP)	No
AT4G39250	Qrob_P0570760.2	-3.93518	-4.38378	-3.60505	Protein radialis 4	nucleus (GO:0005634,CC);DNA binding (GO:0003677,MF);chromatin binding (GO:0003682,MF)	No
AT1G70370	Qrob_P0350390.2	1.92407	2.09047	-3.45576	Polygalacturonase non-catalytic subunit jp650	Unknown	No
Unknown	Qrob_P0010590.2	4.00664	3.30384	-2.07445	Unknown	Unknown	No
AT1G07750	Qrob_P0477630.2	2.07603	2.08763	1.26263	Glutelin type-a 1	nutrient reservoir activity (GO:0045735,MF)	No
AT3G22740	Qrob_P0278970.2	1.95497	1.76686	1.28142	Homocysteine s-methyltransferase 3	plasma membrane (GO:0005886,CC);S-adenosylmethionine-homocysteine S-methyltransferase activity (GO:0008898,MF);methylation (GO:0032259,BP)	No
AT3G16910	Qrob_P0577810.2	2.46766	2.0598	1.90929	Acetate butyrate ligase peroxisomal	acetate-CoA ligase activity (GO:0003987,MF);o-succinylbenzoate-CoA ligase activity (GO:0008756,MF);acetate metabolic process (GO:0006083,BP);glyoxylate cycle (GO:0006097,BP);butyrate metabolic process (GO:0019605,BP)	No
AT3G55610	Qrob_P0256200.2	4.0202	4.65251	1.91075	Pyrroline-5-carboxylate synthetase	cytoplasm (GO:0005737,CC);glutamate 5-kinase activity (GO:0004349,MF);glutamate-5-semialdehyde dehydrogenase activity (GO:0004350,MF);proline biosynthetic process (GO:0006561,BP);phosphorylation (GO:0016310,BP);oxidation-reduction process (GO:0055114,BP)	No
AT2G36290	Qrob_P0361120.2	2.33638	3.03241	2.00909	Alpha beta-hydrolases superfamily protein	hydrolase activity (GO:0016787,MF);metabolic process (GO:0008152,BP)	No
AT1G19780	Qrob_P0521420.2	4.35888	4.98108	2.08011	Cyclic nucleotide-gated ion channel 7	integral component of membrane (GO:0016021,CC);cGMP-dependent protein kinase activity (GO:0004692,MF);voltage-gated potassium channel activity (GO:0005249,MF);ATP binding (GO:0005524,MF);protein phosphorylation (GO:0006468,BP);potassium ion transmembrane transport (GO:0071805,BP)	No
AT4G16160	Qrob_P0681550.2	3.18016	2.93974	2.16846	Outer envelope pore protein 16	Unknown	No
AT5G48100	Qrob_P0208110.2	1.60917	2.65242	2.27025	Unknown	extracellular region (GO:0005576,CC);oxidoreductase activity (GO:0016491,MF);metal ion binding (GO:0046872,MF);single-organism metabolic process (GO:0044710,BP)	No
AT5G64150	Qrob_P0406010.2	3.65017	3.01279	2.31752	Hemk methyltransferase family member 1	nucleic acid binding (GO:0003676,MF);protein methyltransferase activity (GO:0008276,MF);protein methylation (GO:0006479,BP);heme biosynthetic process (GO:0006783,BP)	No
AT1G18100	Qrob_P0701880.2	3.65476	4.08793	2.36478	Protein mother of ft and tf 1	Unknown	No
AT3G12500	Qrob_P0349710.2	4.37904	3.99828	2.75847	Endochitinase 1	chitinase activity (GO:0004568,MF);chitin binding (GO:0008061,MF);polysaccharide catabolic process (GO:0000272,BP);chitin catabolic process (GO:0006032,BP);defense response (GO:0006952,BP);cell wall macromolecule catabolic process (GO:0016998,BP)	No
AT1G15125	Qrob_P0392270.2	2.16328	2.85181	3.25147	S-adenosylmethionine-dependent methyltransferase at5g37990	transferase activity (GO:0016740,MF)	No
AT1G62420	Qrob_P0260560.2	2.24352	2.91732	3.48313	Unknown	Unknown	No
Unknown	Qrob_P0577260.2	11.2664	11.2287	4.51858	Unknown	Unknown	No
AT2G45550	Qrob_P0502640.2	5.18804	3.9742	4.90395	Geraniol 8-hydroxylase	monooxygenase activity (GO:0004497,MF);iron ion binding (GO:0005506,MF);oxidoreductase activity, acting on paired donors, with incorporation or reduction of molecular oxygen (GO:0016705,MF);heme binding (GO:0020037,MF);oxidation-reduction process (GO:0055114,BP)	No
AT3G12500	Qrob_P0173250.2	8.24141	6.95592	5.12729	Endochitinase	chitinase activity (GO:0004568,MF);chitin binding (GO:0008061,MF);carbohydrate metabolic process (GO:0005975,BP);chitin catabolic process (GO:0006032,BP);cell wall macromolecule catabolic process (GO:0016998,BP)	No
AT3G12500	Qrob_P0349720.2	5.29416	4.60238	5.85435	Endochitinase 1	chitinase activity (GO:0004568,MF);chitin binding (GO:0008061,MF);carbohydrate metabolic process (GO:0005975,BP);chitin catabolic process (GO:0006032,BP);cell wall macromolecule catabolic process (GO:0016998,BP)	No
Unknown	Qrob_P0280380.2	5.78823	4.23826	6.28621	Unknown	Unknown	No
AT3G47340	Qrob_P0550310.2	3.94373	3.38634	6.30242	Asparagine synthetase	asparagine synthase (glutamine-hydrolyzing) activity (GO:0004066,MF);asparagine biosynthetic process (GO:0006529,BP);cellular amino acid catabolic process (GO:0009063,BP);response to absence of light (GO:0009646,BP)	No
AT3G12500	Qrob_P0349730.2	5.88246	4.80433	6.60158	Endochitinase 1	chitinase activity (GO:0004568,MF);chitin binding (GO:0008061,MF);carbohydrate metabolic process (GO:0005975,BP);chitin catabolic process (GO:0006032,BP);cell wall macromolecule catabolic process (GO:0016998,BP)	No
Unknown	Qrob_P0616060.2	5.7567	6.06572	6.94964	Proline-rich protein prp2	Unknown	No
AT3G62930	Qrob_P0019020.2	4.79182	6.82864	10.3973	Monothiol glutaredoxin-s6	single-organism process (GO:0044699,BP)	No
AT5G28490	Qrob_P0582530.2	-2.91838	N.S.	-2.19145	Protein light-dependent short hypocotyls 1	Unknown	No
AT2G05160	Qrob_P0647750.2	N.S.	-1.482	-6.12874	Zinc finger ccch domain-containing protein 18	nucleotide binding (GO:0000166,MF);RNA binding (GO:0003723,MF);metal ion binding (GO:0046872,MF)	No
AT4G25250	Qrob_P0166080.2	N.S.	-3.3632	-5.06614	Unknown	hydrolase activity (GO:0016787,MF)	No
AT1G22370	Qrob_P0304010.2	N.S.	-2.44242	-4.58491	7-deoxyloganetic acid glucosyltransferase	transferase activity, transferring glycosyl groups (GO:0016757,MF)	No
AT1G54730	Qrob_P0360230.2	N.S.	-2.05202	-3.84293	Sugar transporter erd6 5	membrane (GO:0016020,CC);transmembrane transporter activity (GO:0022857,MF);transport (GO:0006810,BP);single-organism process (GO:0044699,BP)	No
AT1G70210	Qrob_P0413830.2	N.S.	-2.92434	-3.30627	Cyclin-d1-1	Unknown	No
AT3G54070	Qrob_P0460110.2	N.S.	-1.49552	-2.78642	Ankyrin repeat family	Unknown	No
AT5G28640	Qrob_P0229950.2	N.S.	-1.09524	-2.6107	Grf1-interacting factor 1	transcription coactivator activity (GO:0003713,MF);cell proliferation (GO:0008283,BP);adaxial/abaxial pattern specification (GO:0009955,BP);leaf morphogenesis (GO:0009965,BP);ovule development (GO:0048481,BP); (,)	No
AT5G05390	Qrob_P0004180.2	N.S.	-1.16726	-2.60224	Laccase 12	apoplast (GO:0048046,CC);copper ion binding (GO:0005507,MF);hydroquinone:oxygen oxidoreductase activity (GO:0052716,MF);lignin catabolic process (GO:0046274,BP);oxidation-reduction process (GO:0055114,BP)	No
AT3G02100	Qrob_P0166530.2	N.S.	1.05821	-2.2802	UDP-glycosyltransferase 83a1	transferase activity, transferring hexosyl groups (GO:0016758,MF)	No
AT5G06060	Qrob_P0499720.2	N.S.	-1.25338	-2.23456	Tropinone reductase	oxidoreductase activity (GO:0016491,MF);oxidation-reduction process (GO:0055114,BP)	No
AT5G61430	Qrob_P0102420.2	N.S.	-1.35837	-2.19388	Nac domain-containing protein 100	Unknown	No
AT2G20740	Qrob_P0264860.2	N.S.	-2.04827	-2.16124	Tetraspanin-19	transaminase activity (GO:0008483,MF)	No
AT2G29170	Qrob_P0499710.2	N.S.	-1.28996	-2.12029	Tropinone reductase	oxidoreductase activity (GO:0016491,MF);oxidation-reduction process (GO:0055114,BP)	No
AT3G28050	Qrob_P0032730.2	N.S.	-1.02091	-2.0572	Wat1-related protein at3g28050	integral component of membrane (GO:0016021,CC);transmembrane transporter activity (GO:0022857,MF);transmembrane transport (GO:0055085,BP)	No
AT1G22360	Qrob_P0303950.2	N.S.	-1.8284	-2.03897	UDP-glucosyltransferase family 1 protein	transferase activity, transferring hexosyl groups (GO:0016758,MF);metabolic process (GO:0008152,BP)	No
AT5G35970	Qrob_P0594050.2	N.S.	-1.15936	-1.99087	DNA-binding protein smubp-2	chloroplast stroma (GO:0009570,CC);chloroplast envelope (GO:0009941,CC);DNA binding (GO:0003677,MF);ATP binding (GO:0005524,MF);hydrolase activity (GO:0016787,MF);chlorophyll catabolic process (GO:0015996,BP)	No
AT1G15520	Qrob_P0523570.2	N.S.	-1.6199	-1.91549	Pleiotropic drug resistance protein 1	membrane (GO:0016020,CC);ATP binding (GO:0005524,MF);organic phosphonate transmembrane-transporting ATPase activity (GO:0015416,MF);metabolic process (GO:0008152,BP);organic phosphonate transport (GO:0015716,BP);organophosphate ester transport (GO:0015748,BP)	No
AT5G23750	Qrob_P0612860.2	N.S.	-1.09346	-1.90334	Remorin family protein	Unknown	No
AT1G15520	Qrob_P0523580.2	N.S.	-1.56242	-1.85762	Pleiotropic drug resistance protein 1	membrane (GO:0016020,CC);ATP binding (GO:0005524,MF);ATPase activity (GO:0016887,MF);metabolic process (GO:0008152,BP)	No
AT4G10380	Qrob_P0748200.2	N.S.	-1.35613	-1.85523	Aquaporin nip5-1	integral component of membrane (GO:0016021,CC);lateral plasma membrane (GO:0016328,CC);arsenite transmembrane transporter activity (GO:0015105,MF);water channel activity (GO:0015250,MF);borate uptake transmembrane transporter activity (GO:0080138,MF);iron ion transport (GO:0006826,BP);water transport (GO:0006833,BP);cellular response to iron ion starvation (GO:0010106,BP);response to nitrate (GO:…	No
AT1G15520	Qrob_P0523550.2	N.S.	-1.59984	-1.84015	Pleiotropic drug resistance protein 1	membrane (GO:0016020,CC);ATP binding (GO:0005524,MF);organic phosphonate transmembrane-transporting ATPase activity (GO:0015416,MF);metabolic process (GO:0008152,BP);organic phosphonate transport (GO:0015716,BP);organophosphate ester transport (GO:0015748,BP)	No
AT2G36630	Qrob_P0317050.2	N.S.	-1.79938	-1.80939	Sulfite exporter family protein	Unknown	No
AT1G22380	Qrob_P0303940.2	N.S.	-1.8467	-1.79174	7-deoxyloganetic acid glucosyltransferase	UDP-glucosyltransferase activity (GO:0035251,MF);(-)-secologanin biosynthetic process (GO:1900994,BP)	No
AT1G74110	Qrob_P0536250.2	N.S.	-2.11713	-1.78312	Cytochrome p450 78a5	iron ion binding (GO:0005506,MF);heme binding (GO:0020037,MF);flavonoid 3',5'-hydroxylase activity (GO:0033772,MF);oxidation-reduction process (GO:0055114,BP)	No
AT1G22430	Qrob_P0376790.2	N.S.	-1.43243	-1.74163	Alcohol dehydrogenase 2	zinc ion binding (GO:0008270,MF);oxidoreductase activity (GO:0016491,MF);oxidation-reduction process (GO:0055114,BP)	No
AT1G15520	Qrob_P0523590.2	N.S.	-1.6457	-1.72168	Pleiotropic drug resistance protein 1	membrane (GO:0016020,CC);ATP binding (GO:0005524,MF);organic phosphonate transmembrane-transporting ATPase activity (GO:0015416,MF);metabolic process (GO:0008152,BP);organic phosphonate transport (GO:0015716,BP);organophosphate ester transport (GO:0015748,BP)	No
AT1G22430	Qrob_P0376280.2	N.S.	-1.44602	-1.65554	Alcohol dehydrogenase 2	zinc ion binding (GO:0008270,MF);oxidoreductase activity (GO:0016491,MF);oxidation-reduction process (GO:0055114,BP)	No
AT2G46530	Qrob_P0374610.2	N.S.	-1.8438	-1.5993	Auxin response factor 9	nucleus (GO:0005634,CC);DNA binding (GO:0003677,MF);protein dimerization activity (GO:0046983,MF);transcription, DNA-templated (GO:0006351,BP);regulation of transcription, DNA-templated (GO:0006355,BP);auxin-activated signaling pathway (GO:0009734,BP)	No
AT4G13250	Qrob_P0219630.2	N.S.	-1.25522	-1.59634	Chlorophyll b reductase	chlorophyll(ide) b reductase activity (GO:0034256,MF);glucose 1-dehydrogenase [NAD(P)] activity (GO:0047936,MF);PSII associated light-harvesting complex II catabolic process (GO:0010304,BP);oxidation-reduction process (GO:0055114,BP)	No
AT1G12680	Qrob_P0757470.2	N.S.	-1.40879	-1.53181	Serine threonine-protein kinase pepkr2	calmodulin-dependent protein kinase activity (GO:0004683,MF);ATP binding (GO:0005524,MF);protein phosphorylation (GO:0006468,BP)	No
AT3G49260	Qrob_P0593330.2	N.S.	-1.26788	-1.52058	Calmodulin-binding family protein	Unknown	No
AT4G21760	Qrob_P0635690.2	N.S.	-1.1937	-1.50383	Beta-glucosidase 46	hydrolase activity, hydrolyzing O-glycosyl compounds (GO:0004553,MF);carbohydrate metabolic process (GO:0005975,BP)	No
AT5G07250	Qrob_P0014150.2	N.S.	-1.48241	-1.48383	Inactive rhomboid protein 1	integral component of membrane (GO:0016021,CC);serine-type endopeptidase activity (GO:0004252,MF);proteolysis (GO:0006508,BP)	No
AT5G65550	Qrob_P0096970.2	N.S.	-1.12464	-1.46731	UDP-rhamnose:rhamnosyltransferase 1	membrane (GO:0016020,CC);transferase activity, transferring glycosyl groups (GO:0016757,MF)	No
AT5G21105	Qrob_P0268800.2	N.S.	-1.96051	-1.40118	L-ascorbate oxidase	extracellular region (GO:0005576,CC);copper ion binding (GO:0005507,MF);oxidoreductase activity (GO:0016491,MF);oxidation-reduction process (GO:0055114,BP)	No
AT3G01990	Qrob_P0269900.2	N.S.	-1.25651	-1.38134	Amino acid binding	amino acid binding (GO:0016597,MF);nucleotidyltransferase activity (GO:0016779,MF);dolichol biosynthetic process (GO:0019408,BP)	No
AT5G21105	Qrob_P0268790.2	N.S.	-1.96686	-1.36083	L-ascorbate oxidase	extracellular region (GO:0005576,CC);copper ion binding (GO:0005507,MF);oxidoreductase activity (GO:0016491,MF);oxidation-reduction process (GO:0055114,BP)	No
AT2G34720	Qrob_P0222360.2	N.S.	-2.35427	-1.3314	Nuclear transcription factor y subunit a-10	Unknown	No
AT5G21105	Qrob_P0363140.2	N.S.	-1.97618	-1.29878	L-ascorbate oxidase	extracellular region (GO:0005576,CC);copper ion binding (GO:0005507,MF);oxidoreductase activity (GO:0016491,MF);oxidation-reduction process (GO:0055114,BP)	No
AT1G56130	Qrob_P0600250.2	N.S.	-1.23772	-1.28332	Leucine-rich repeat transmembrane protein kinase	kinase activity (GO:0016301,MF);ion binding (GO:0043167,MF);organic cyclic compound binding (GO:0097159,MF);heterocyclic compound binding (GO:1901363,MF);phosphorylation (GO:0016310,BP)	No
AT5G21105	Qrob_P0363080.2	N.S.	-1.98413	-1.26143	L-ascorbate oxidase	extracellular region (GO:0005576,CC);copper ion binding (GO:0005507,MF);oxidoreductase activity (GO:0016491,MF);oxidation-reduction process (GO:0055114,BP)	No
AT1G56140	Qrob_P0078310.2	N.S.	-1.4971	-1.23129	LRR receptor-like serine threonine-protein kinase at1g56140	transferase activity, transferring phosphorus-containing groups (GO:0016772,MF)	No
AT1G56130	Qrob_P0600190.2	N.S.	-1.43465	-1.18917	Leucine-rich repeat transmembrane protein kinase	integral component of membrane (GO:0016021,CC);protein kinase activity (GO:0004672,MF);ATP binding (GO:0005524,MF);protein phosphorylation (GO:0006468,BP)	No
AT5G21105	Qrob_P0268780.2	N.S.	-1.91596	-1.17538	L-ascorbate oxidase	extracellular region (GO:0005576,CC);copper ion binding (GO:0005507,MF);oxidoreductase activity (GO:0016491,MF);oxidation-reduction process (GO:0055114,BP)	No
AT1G22360	Qrob_P0303910.2	N.S.	-1.364	-1.17412	UDP-glucosyltransferase family 1 protein	transferase activity, transferring hexosyl groups (GO:0016758,MF);metabolic process (GO:0008152,BP)	No
AT5G53190	Qrob_P0321700.2	N.S.	-1.93877	-1.12143	Bidirectional sugar transporter sweet3	Unknown	No
AT4G24220	Qrob_P0045630.2	N.S.	-1.42518	-1.10904	3-oxo-delta( )-steroid 5-beta-reductase	cytosol (GO:0005829,CC);enone reductase activity (GO:0035671,MF);coenzyme binding (GO:0050662,MF);steroid metabolic process (GO:0008202,BP);xylem and phloem pattern formation (GO:0010051,BP);oxidation-reduction process (GO:0055114,BP)	No
AT5G47900	Qrob_P0135150.2	N.S.	-1.03836	1.00182	Heparan-alpha-glucosaminide n-acetyltransferase	heparan-alpha-glucosaminide N-acetyltransferase activity (GO:0015019,MF);metabolic process (GO:0008152,BP)	No
AT5G53550	Qrob_P0084140.2	N.S.	1.60006	1.08617	Metal-nicotianamine transporter ysl3	transmembrane transport (GO:0055085,BP)	No
AT1G55910	Qrob_P0447940.2	N.S.	1.10353	1.10055	Zinc transporter 11	membrane (GO:0016020,CC);metal ion transmembrane transporter activity (GO:0046873,MF);metal ion transport (GO:0030001,BP);transmembrane transport (GO:0055085,BP)	No
AT2G39570	Qrob_P0714460.2	N.S.	1.51059	1.24661	Act domain-containing protein acr9	amino acid binding (GO:0016597,MF);metabolic process (GO:0008152,BP);response to sucrose (GO:0009744,BP);response to fructose (GO:0009750,BP)	No
AT5G20950	Qrob_P0414110.2	N.S.	1.41689	1.31377	Lysosomal beta glucosidase	beta-glucosidase activity (GO:0008422,MF);carbohydrate metabolic process (GO:0005975,BP)	No
AT1G11340	Qrob_P0622180.2	N.S.	1.30244	1.36738	G-type lectin s-receptor serine threonine-protein kinase rks1	kinase activity (GO:0016301,MF);cellular process (GO:0009987,BP)	No
AT4G34980	Qrob_P0023160.2	N.S.	2.19761	1.38621	Subtilisin protease	serine-type peptidase activity (GO:0008236,MF)	No
Unknown	Qrob_P0622190.2	N.S.	1.38304	1.49868	Serine rich protein	integral component of membrane (GO:0016021,CC)	No
AT1G24130	Qrob_P0057400.2	N.S.	1.44731	1.49973	Vegetative incompatibility protein het-e-1	myosin heavy chain kinase activity (GO:0016905,MF);protein phosphorylation (GO:0006468,BP)	No
AT3G48000	Qrob_P0433520.2	N.S.	1.45566	1.58332	Aldehyde dehydrogenase family 2 member	chloroplast (GO:0009507,CC);ATP binding (GO:0005524,MF);oxidoreductase activity, acting on the aldehyde or oxo group of donors, NAD or NADP as acceptor (GO:0016620,MF);vegetative to reproductive phase transition of meristem (GO:0010228,BP);protein desumoylation (GO:0016926,BP);hydrogen peroxide biosynthetic process (GO:0050665,BP);oxidation-reduction process (GO:0055114,BP)	No
AT3G22142	Qrob_P0000290.2	N.S.	1.80307	1.65655	Unknown	structural constituent of cell wall (GO:0005199,MF);peptidase activity (GO:0008233,MF);proteolysis (GO:0006508,BP)	No
AT5G36110	Qrob_P0079590.2	N.S.	4.44314	1.69939	Beta-amyrin 28-oxidase	monooxygenase activity (GO:0004497,MF);iron ion binding (GO:0005506,MF);oxidoreductase activity, acting on paired donors, with incorporation or reduction of molecular oxygen (GO:0016705,MF);heme binding (GO:0020037,MF);oxidation-reduction process (GO:0055114,BP)	No
AT2G44480	Qrob_P0269270.2	N.S.	1.70675	1.90198	Beta-glucosidase 12	cytoplasmic membrane-bounded vesicle (GO:0016023,CC);glucan exo-1,3-beta-glucosidase activity (GO:0004338,MF);beta-galactosidase activity (GO:0004565,MF);beta-D-fucosidase activity (GO:0033907,MF);beta-L-arabinosidase activity (GO:0047701,MF);beta-gentiobiose beta-glucosidase activity (GO:0080083,MF);carbohydrate metabolic process (GO:0005975,BP)	No
AT1G04770	Qrob_P0004940.2	N.S.	1.97033	1.94574	Protein sulfur deficiency-induced 2	Unknown	No
AT1G32860	Qrob_P0759390.2	N.S.	1.58993	2.15935	Glucan endo beta-glucosidase 11	glucan endo-1,3-beta-D-glucosidase activity (GO:0042973,MF);carbohydrate metabolic process (GO:0005975,BP)	No
AT5G07310	Qrob_P0456480.2	N.S.	1.85558	2.29267	Ethylene-responsive transcription factor erf114	Unknown	No
AT3G07040	Qrob_P0480100.2	N.S.	1.79695	2.3233	Disease resistance protein rpm1	Unknown	No
AT5G14450	Qrob_P0650890.2	N.S.	1.7863	2.65408	Gdsl esterase lipase at5g14450	plant-type cell wall (GO:0009505,CC);plasmodesma (GO:0009506,CC);oxidoreductase activity, acting on the CH-CH group of donors, quinone or related compound as acceptor (GO:0016635,MF);hydrolase activity, acting on ester bonds (GO:0016788,MF);single-organism metabolic process (GO:0044710,BP)	No
AT5G38240	Qrob_P0466120.2	N.S.	-2.83971	3.14261	Receptor-like protein kinase at1g67000	protein serine/threonine kinase activity (GO:0004674,MF);ATP binding (GO:0005524,MF);polysaccharide binding (GO:0030247,MF);protein phosphorylation (GO:0006468,BP);regulation of signal transduction (GO:0009966,BP)	No
AT5G52200	Qrob_P0590790.2	N.S.	1.69064	3.17224	protein phosphatase inhibitor 2	Unknown	No
AT5G25190	Qrob_P0575600.2	N.S.	1.27796	3.46727	ethylene-responsive transcription factor erf003	nucleus (GO:0005634,CC);DNA binding (GO:0003677,MF);sequence-specific DNA binding transcription factor activity (GO:0003700,MF);transcription, DNA-templated (GO:0006351,BP);regulation of transcription, DNA-templated (GO:0006355,BP)	No
AT1G62420	Qrob_P0260530.2	N.S.	3.56892	3.62186	Unknown	Unknown	No
AT1G71040	Qrob_P0404970.2	N.S.	-3.08446	3.69486	cupredoxin superfamily protein	viral capsid (GO:0019028,CC);copper ion binding (GO:0005507,MF);bilirubin oxidase activity (GO:0047705,MF);oxidation-reduction process (GO:0055114,BP)	No
AT3G57240	Qrob_P0180830.2	N.S.	3.40767	4.03267	glucan endo beta- basic	hydrolase activity, hydrolyzing O-glycosyl compounds (GO:0004553,MF);carbohydrate metabolic process (GO:0005975,BP)	No
AT5G59030	Qrob_P0455380.2	N.S.	2.10821	4.13642	copper transporter 6	integral component of membrane (GO:0016021,CC);copper ion transmembrane transporter activity (GO:0005375,MF);copper ion transmembrane transport (GO:0035434,BP)	No
AT4G39830	Qrob_P0101250.2	N.S.	3.88327	4.44312	L-ascorbate oxidase	extracellular region (GO:0005576,CC);copper ion binding (GO:0005507,MF);L-ascorbate oxidase activity (GO:0008447,MF);oxidation-reduction process (GO:0055114,BP)	No
AT1G02065	Qrob_P0677850.2	N.S.	2.96327	4.53565	Squamosa promoter-binding protein 1	nucleus (GO:0005634,CC);DNA binding (GO:0003677,MF);metal ion binding (GO:0046872,MF)	No
AT1G76430	Qrob_P0482670.2	N.S.	-3.68649	4.57546	Inorganic phosphate transporter 1-9	integral component of membrane (GO:0016021,CC);transmembrane transporter activity (GO:0022857,MF);transmembrane transport (GO:0055085,BP)	No
Unknown	Qrob_P0216190.2	N.S.	2.71377	4.69149	Major allergen pru ar 1	defense response (GO:0006952,BP);response to biotic stimulus (GO:0009607,BP)	No
AT5G15780	Qrob_P0248580.2	N.S.	2.09277	5.02624	Proline-rich extensin protein epr1	Unknown	No
AT1G68040	Qrob_P0391980.2	N.S.	2.68786	6.16475	S-adenosylmethionine-dependent methyltransferase at5g38100	transferase activity (GO:0016740,MF)	No
Unknown	Qrob_P0465680.2	N.S.	4.12132	7.41545	Unknown	Unknown	No
AT1G79800	Qrob_P0485320.2	N.S.	4.95965	8.27724	Cucumber peeling cupredoxin	electron carrier activity (GO:0009055,MF)	No
AT5G18600	Qrob_P0159520.2	N.S.	5.67579	9.0777	Monothiol glutaredoxin-s2	cell (GO:0005623,CC);electron carrier activity (GO:0009055,MF);protein disulfide oxidoreductase activity (GO:0015035,MF);methylglyoxal catabolic process to D-lactate (GO:0019243,BP);cell redox homeostasis (GO:0045454,BP);oxidation-reduction process (GO:0055114,BP)	No
