# Supplementary material for: Oak displays common local but specific distant gene regulation responses to different mycorrhizal fungi
Source: BMC Genomics. 2020 Jun 12;21:399. doi: 10.1186/s12864-020-06806-5 (PMC7291512; doi:10.1186/s12864-020-06806-5)
Supplement: Supplementary file 14 — Additional file 14:Table S9. List of the primers used for real-time qRT-PCR analysis. [file 12864_2020_6806_MOESM14_ESM.xlsx]

## Sheet: Primer sequences and MS text
Supplementary Table Z. Primers used for realtime qRT-PCR analysis
Gene	Predicted function	Primers	Sequence 5'-3'
Qrob_P0135910.2	Cellulose synthase a catalytic subunit 4	Qrob1for	GTGGCGTGTCATCTGTGTGG
		Qrob1rev	GGACAGCACTGGTTCCCTTC
Qrob_P0273540.2	Calcium-binding EF-hand family member	Qrob2for	AATAAGCCTGCGCCCCTACC
		Qrob2rev	CGGCACGAAAGCCAGGGATA
Qrob_P0403240.2	Sucrose synthase	Qrob3for	ACGGAGGCCTAAAGCGCA
		Qrob3rev	GGTAGCGACGCTTCTCTGTG
Qrob_P0412360.2	Serine threonine protein kinase	Qrob4for	CTTCCTCGTCCAAAGCAGCC
		Qrob4rev	GCCGCCTGTGGATGAATCTG
Qrob_P0286850.2	Receptor like protein	Qrob5for	GACGCATCTCAACCTCGCTG
		Qrob5rev	CAAAGGAGGAGCCAGGAACG
Qrob_P0758050.2	Auxin-binding protein ABP19	Qrob6for	AAAGGCTGCTGTGACCCC
		Qrob6rev	CCAGGCGTGCTAGAGAGAGA
Qrob_P0112730.2	BAG family molecular chaperone regulator 7	Qrob7for	GCCGTGCTACTACTCTCCTC
		Qrob7rev	GAAGGCAGTGCGAGGGTT
Qrob_P0457340.2	Expansin 2	Qrob8for	CCTGGTACTCTCACCGTCAC
		Qrob8rev	CCACCCACCGTTGTCGTT
Qrob_P0656320.2	Aquaporin TIP 1-1	Qrob9for	CCCTCGTTAGCGGTATCCTC
		Qrob9rev	GCCGATGTTGTCAAGCCACC
Qrob_P0491740.2	Inositol oxygenase 1 isoform x2	Qrob10for	TGGACAGGGTGGAGATGAGC
		Qrob10rev	TCCGGGTCACTCTCGTCAAC
Qrob_P0407070.2	Metacaspase 1	Qrob11for	TCTACGGGCGGTAATGGC
		Qrob11rev	TCCTGTCTTAGCCCACCACC
Qrob_P0502610.2	Copper chaperone for superoxide dismutase	Qrob12for	CTCGCTTTGGCCTCGTCA
		Qrob12rev	CTGGCAAGTCAGCATCACCC
